# Supplementary material for: CEMiTool: a Bioconductor package for performing comprehensive modular co-expression analyses
Source: BMC Bioinformatics. 2018 Feb 20;19:56. doi: 10.1186/s12859-018-2053-1 (PMC5819234; doi:10.1186/s12859-018-2053-1)
Supplement: Supplementary file 2 — Table S1. List of 300 microarray studies utilized in Fig. 3. (XLSX 99 kb) [file 12859_2018_2053_MOESM2_ESM.xlsx]

## Sheet: CES
Studies	CES 0.05	CES 0.075	CES 0.1	CES 0.125	CES 0.15	CES 0.175	CES 0.2	CES 0.225	CES 0.25	CES 0.275	CES 0.3	CES 0.325	CES 0.35	CES 0.375	CES 0.4
GSE7152	-2.97986	-3.12094	-2.92767	-3.19805	-3.60401	-3.34169	-3.54414	-3.66256	-3.57275	-3.38967	-3.54872	-3.597	-3.5395	-3.67577	-3.81273
GSE35348	-1.99928	-1.73205	-2.22841	-2.07569	-2.44631	-2.38125	-2.38555	-2.57176	-2.62101	-2.98656	-2.64318	-2.87643	-2.86095	-2.79932	-2.98882
GSE59237	-0.843049	0.077988	-2.29646	-1.94206	-1.83973	-1.51072	-1.93567	-1.75657	-1.0256	-1.45928	-1.33263	-1.01015	-1.63312	-1.82457	-0.946786
GSE51472	-2.60137	-2.80341	-2.91829	-2.32185	-3.10544	-3.07481	-2.80087	-3.01911	-2.91167	-3.23128	-2.96253	-2.50649	-2.54363	-3.1941	-2.01206
GSE6054	-1.25198	-0.571286	-0.55832	-0.2707	-1.06656	-0.852407	-0.820448	-1.6355	0.284836	-1.25354	-1.51723	-1.89169	-1.53589	-1.30744	-0.497222
GSE5900	-1.73376	-2.03694	-2.39874	-2.23299	-2.22515	-2.23163	-2.23526	-2.23417	-2.23604	-2.22962	-2.22615	-1.92473	-1.92408	-1.60825	-1.69706
GSE4107	-1.99917	-1.99721	-1.99631	-1.99137	-2.37204	-2.23115	-2.4084	-2.13206	-2.40513	-2.40907	-2.41865	-2.38322	-2.35415	-2.2298	-2.0701
GSE15296	-1.22557	-2.72242	-2.86274	-1.8278	-2.21714	-2.17361	-2.68629	-1.49616	-0.94059	-0.341617	-2.78231	-2.70775	-2.50075	-2.51167	-2.86083
GSE32317	-3.3815	-2.89613	-3.15156	-3.92595	-2.80343	-2.53255	-3.56215	-1.68427	-3.189	-3.59956	-2.78184	-0.818248	-2.85256	-2.73318	0.16576
GSE79768	-2.59335	-2.60709	-3.02765	-0.969728	-1.14624	-2.70268	-0.913532	-2.88762	-3.23141	-2.277	-2.20731	-3.3231	-3.18897	-2.67562	-0.709359
GSE68891	-2.66644	-2.4334	-2.59051	-1.62076	-2.61493	-2.61435	-2.61166	-2.63804	-2.61933	-2.55126	-2.38871	-2.31066	-2.46419	-2.06434	-2.09297
GSE2706	-2.18992	-2.60516	-2.411	-2.49511	-2.17894	-2.40994	-2.70217
GSE44765	-2.72741	-2.49005	-2.54109	-2.42462	-2.66264	-2.68001	-2.60024	-2.50028	-2.05892	-2.2714	-2.61742	-2.86822	-2.90221	-1.89775	-2.27343
GSE82155	-1.96855	-2.06456	-1.77009	-1.07555	-2.49827	-2.4728	-2.63071	-2.694	-3.03558	-3.05861	-1.98112	-2.04872	-2.41626	-1.80781	-3.37153
GSE5230	-1.64724	-2.59	-2.75719	-2.89071	-2.70178	-2.03926	-3.08925	-2.47271	-3.31595	-2.80772	-2.50348	-2.43644	-2.34345	-3.05897	-2.29467
GSE59786		-1.52491	-2.48173	-2.06976	-2.19975	-1.99554	-2.11719	-3.07534	-2.65714	-1.44273	-0.987659	-0.90945	-2.73014	-1.42896	-1.4599
GSE13887	-0.783938	-1.9066	-1.82254	-2.06352	-1.02453	-1.356	-1.32199	-1.91105	-2.086	-2.00017	-2.2885	-1.72948	-2.49983	-2.519	-2.48121
GSE35218	-2.10455	-2.78218	-2.5813	-2.53382	-2.15244	-2.96461	-2.37072	-2.73242	-1.81578	-2.0701	-1.79016	-2.01215	-2.44317	-2.50117	-1.51568
GSE18811	-2.58692	-2.35321	-2.77873	-2.39483	-1.81678	-2.68807	-2.92949	-2.41837	-2.70916	-1.1742	-3.05725	-3.1441	-1.91693	-3.15152	-2.99806
GSE7621	-1.97926	-1.88126	-2.15519	-2.32244	-2.11617	-1.96679	-2.14993	-2.90829	-2.916	-3.21836	-2.93289	-3.02484	-2.95083	-2.41032	-3.12111
GSE8658	-2.58627	-2.44132	-2.58671	-2.29036	-2.5939	-2.2602	-2.7834	-2.73404	-2.71496	-2.64181	-2.89351	-2.86631	-2.89273	-2.90263	-2.72003
GSE14642	-2.23076	-2.3853	-2.2181	-2.39361	-2.60938	-2.58769	-2.59798	-2.27779	-1.77216	-2.46013	-2.44533	-2.44646	-2.44537	-2.24237	-2.60337
GSE19665	-2.09665	-2.38142	1.4074	-2.48608	-0.0981294	-2.12259	-3.03528	-1.83244	-1.97243	-2.93479	-2.02867	-2.97429	-2.69969	-2.57474	-3.44905
GSE5716	-2.14691	-2.61248	-2.94132	-3.49165	-3.05936	-2.77354	0.00843093	-2.45468	0.356026	-0.713532	0.278115	-2.30601	-2.74692	-2.76834	-3.12782
GSE12121	-1.79404	-1.72641	-2.1109	-2.45674	-2.14559	-1.77669	-2.1696	-2.41103	-2.49138	-1.41367	-1.26845	-2.68094	-1.88927	-1.88829	-2.03502
GSE3059	-1.32486	0.585885	-2.26886	-2.26816	-2.26298	-2.13897	-2.10464	-2.13183	-1.1	-2.20707	-2.60789	-2.02966	-1.73555	-2.38978	-2.36244
GSE26457	-1.41779	-0.411136	0.14345	-2.17035	-2.25496	-2.07939	-2.05244	-1.64101	-1.34993	-0.769385	-0.537585	-0.336725	0.284321	-0.622012	-0.125703
GSE53757	3.37899	1.22547	-1.84374	-1.84157	-1.94415	-2.12181	-2.15543	-2.22897	-2.22844	-2.22464	-2.20773	-2.21945	-2.43436	-2.43563	-2.14601
GSE15398	-1.83763	-1.99184	-2.93825	-1.022	-1.6293	-2.57338	-2.88243	-1.88538	-1.28571	-0.308769	-1.37229	-3.22948	-2.03063	-2.81755	-2.69019
GSE5264	-1.93546	-2.34967	-2.30138	-2.20929	-2.20856	-2.19266	-2.37415	-2.61654	-2.60777	-2.46785	-2.65453	-2.45918	-2.23213	-2.40107	-2.34893
GSE12266	-1.3499	-2.92541	-3.1277	-2.12439	-3.57374	-2.36982	-2.69174	-3.07065	-3.42259	-3.31716	-2.74718	-3.53286	-2.39253	-3.21007	-2.80487
GSE6338	-2.47541	-2.40198	-2.76083	-1.93618	-2.56705	-2.75874	-2.03174	-2.66058	-2.77719	-1.94128	-1.41061	-1.74062	-1.44914	-0.87915	-0.695136
GSE48311	-2.04052	-2.32726	-2.68574	-2.24443	-2.49962	-1.27669	0.300625	-1.55365	0.641701	-2.75392	-1.04955	-0.72347	-1.82533	-2.01398	-2.24994
GSE55849	-2.19913	-1.62824	-2.17665	-2.04502	-1.75755	-2.0228	-1.9019	-1.37519	-1.97638	-1.12834	-2.13598	-2.52633	-0.749135	-1.94102	-0.397828
GSE3998	-1.46477	-1.29482	-2.41737	-3.12301	-3.06465	-2.37061	-2.31307	-2.42954	-2.29874	-2.6279	-2.83286	-2.45592	-1.99822	-3.04922	-2.48834
GSE22356	-2.3131	-2.58715	-2.44996	-2.72263	-2.7455	-2.71339	-2.41571	-2.41429	-2.88969	-2.71692	-2.76153	-2.64912	-2.8802	-2.45619	-2.67431
GSE23994	-2.38561	-2.19611	-2.52889	-2.4778	-2.58741	-2.45789	-2.63089	-2.36914	-2.49373	-2.15405	-2.32983	-2.55797	-2.80797	-2.78802	-2.79803
GSE38351	-2.3894	-2.02981	-2.82014	-2.75348	-2.50811	-2.70943	-2.69842	-2.6484	-2.24794	-2.96733	-3.02445	-3.40184	-2.95914	-1.92656	-3.033
GSE10715	-2.34849		-2.68147	-2.84451	0.940707	-2.63694	-3.04481		-3.02609	-3.12998		-3.0462	-2.25605	-2.49491	-2.80074
GSE27973		-2.37057	-2.39497	-2.31926	-2.15537	-1.28395	-2.20154	-2.35463	-2.23861	-2.65596	-2.87449	-2.11195	-2.6045	-2.00693	-0.830436
GSE21138	-0.620022	1.84437	-1.26253	-1.56357	-2.08832	-0.37416	-1.62862	-2.05527	-1.86488	-1.05201	-1.62506	-0.962581	-1.51229	-1.23755	-0.124266
GSE11783	-2.38518	-2.43629	-2.49834	-2.02419	-2.53577	-0.855211	-1.23951	-0.616164	-0.92113	-0.227755	-0.459815	-0.106247	-0.209143	-0.557001	-1.2061
GSE8192	-2.92775	-2.7612	-2.52762	-2.80895	-1.36364	-1.6526	-2.97878	-1.94312	-1.97267	-1.65011	-2.35807	-2.55821	-1.02828	-2.87901	-1.46631
GSE7757	-1.85704	-2.82087	-2.57753	-3.21195	-2.28562	-2.69932	-2.38273	-2.48963	-2.87314	-2.90418	-2.69274	-2.34529	-3.04817	-1.37408	-1.91261
GSE50568	0.140162	-0.348597	-1.70535	-1.75973	-2.10885	-2.28656	-1.86318	-2.27027	-1.61891	-1.83367	-2.03922	-2.32141	-2.2668	-2.2772	-1.82004
GSE21270	-2.74059	-3.1494	-2.70684	-2.7723	-3.31131	-2.94027	-3.21887	-3.12201	-3.49057	-3.46472	-2.39147
GSE33939	-0.600023	-2.46736	-2.35373	-2.69949	-2.69118	-0.699183	-1.07429	-0.51597	-1.82606	-2.74427	-2.69789	-1.76547	-2.80805	0.00520815	-2.12516
GSE43079	-0.495797	-2.46128	-1.24778	-2.63468	-2.46087	-0.571696	1.13895	-0.954704	0.361558	1.56928	0.481042	0.192775	1.47208	0.140396	1.51571
GSE54495	-1.15867	-1.66647	-0.853886	-0.0289	-1.25606	-0.548231	-0.0859276	-0.280387	-1.0177	-1.44886	-1.84838	-1.68708	-0.270612	-0.603214	-0.703141
GSE4488	-1.59058	-1.81345	-1.85774	-1.87572	-1.88815	-1.59232	-0.372603	0.178806	-1.58478	-1.28116	-1.09173	-1.10968	-1.1551	-0.984266	-1.30359
GSE33769	-2.49881	-2.69774	-2.43399	-3.06995	-3.39259	-3.27649	-3.41537	-2.75684	-3.60291	-3.22064	-3.20984	-3.18179	-2.4513	-2.68204	-3.36222
GSE4773	-0.579134	-1.82958	-2.40011	-0.904142	-1.05973	-2.1056	-1.96565	-2.34148	-2.80025	-2.83143	-2.09731	-2.95202	-3.08575	-2.17492	-2.42244
GSE9988	-2.12824	-2.37173	-2.38162	-2.42433	-2.13246	-2.42306	-2.41815	-2.42311	-2.41288	-2.39653	-2.42918	-2.42442	-2.43197	-2.43567	-2.43313
GSE15824	-1.95699	-2.28102	-2.40225	-2.30065	3.58945	-2.30168	-1.21708	-2.28886	-2.21419	-2.21985	-2.34311	-2.55361	-2.527	-2.57078	-2.10611
GSE4536	-1.83041	-0.978503	-3.70288	-3.47832	-4.09878	-3.74883	-3.45918	-3.94037	-4.05077	-3.84485	-4.1914	-4.21137	-4.20183	-3.83675	-3.54014
GSE22435		-2.40185	-2.01283	-2.07703	-1.99461	-2.2047	-2.55565	-2.23095	-2.96299	-2.51445	-2.38794	-2.49001	-2.97795	-2.91797	-2.64212
GSE51062	-1.77049	-2.78126	-2.36444	-1.83653	-2.55828	-2.69416	-1.18303	-0.966727	-0.540537	-1.00369	-0.873101	-1.00175	0.140659	-0.657547	-0.659457
GSE30195	-0.501621	-0.520004	-2.73421	-0.220129	-2.90765	-1.11779	-2.78617	-0.814773	-2.0118	-2.06687	-1.20764	-0.757266	-2.64138	-2.65585	-2.51204
GSE16879	-1.64921	-2.13643	-2.04722	-2.40425	-2.41729	-2.41396	-2.40568	-2.40656	-2.4044	-2.39726	-2.38603	-2.38599	-2.40166	-2.3651	-2.36376
GSE30391	-2.63456	-2.73812	-3.20687	-2.28629	-3.14161	-3.15812	-3.14742	-2.46202	-3.09338	-2.69079	-3.16525	-2.61478	-2.95547	-3.01578	-3.36669
GSE15083	-2.61804	-2.66023	-2.98386	-2.35565	-2.06739	-2.86199	-2.49504	-2.39026	-2.68807	-3.07955	-2.916	-3.21345	-2.53727	-2.50918	-2.84944
GSE17372	-1.31653	-1.71435	-3.16363	-3.13706	-1.5922	-1.71184	-2.39179	-1.88961	-1.703	-2.77088	-2.25646	-2.32115	-2.04448	-1.65029	-2.30273
GSE24742	-2.3928	-2.59606	-2.81157	-2.37596	-2.33112	-2.42691	-2.15808	-2.16837	-1.98356	-2.40848	-1.46614	-1.41978	-1.73603	-1.76121	-2.58032
GSE22563	-1.95244	-2.57448	-2.84142	-2.85835	-3.03684	-1.73277	-1.06245	0.110053	-1.61333	-0.871427	-0.630906	-0.85537	-2.63695	-1.69033	-2.53633
GSE29903	-3.18153	-2.13004	-3.02428	-3.38467	-2.81794	-1.65834	-2.62055	-3.07958	-2.88611	-2.96114	-3.24581	-3.09721	-3.5536	-3.60621	-3.10693
GSE14827	-2.75415	-1.70871	-2.65918	-2.99325	-2.54763	-3.21384	-3.1279	-2.3671	-3.47573	-3.77975	-3.52717	-3.47318	-2.95884	-3.57259	-3.52846
GSE19554	-1.61739	-1.9511	-2.05354	-2.11488	-1.78101	-2.39581	-2.39869	-2.17864	-2.19603	-2.22662	-2.22812	-2.22488	-2.13999	-2.15613	-2.22633
GSE13139	-2.42942	-2.03375	-2.62317	-2.47584	-2.75475	-2.69111		-2.96614	-2.812	-3.3765	-2.73666	-3.15199	-2.91129	-3.02867	-3.24661
GSE27850	-3.08666	-2.74147	-2.69495	-3.08748	-2.66548	-2.82361	-3.25171	-3.05278	-3.21581	-2.81609	-2.75767	-3.02515	-3.32891	-2.9343	-3.10645
GSE20089	-2.02046	-2.05342	-2.49213	-0.530774	-1.51818	1.53188	0.0159178	-0.902073	-2.0817	-0.0776934	-1.67944	-1.7944	-2.04244	-0.981477	-1.27503
GSE51382	-2.98316	-1.80687	-3.10743	-2.79639	-3.37944	-2.44137	-2.80931	-2.68966	-2.44703	-1.93302	-1.95149	-2.72182	-1.11127	-2.61486	-3.1429
GSE15744	-1.91775	-1.92865	-2.15552	-2.62884	-2.60909	-2.40274	-2.64196	-2.27078	-2.85335	-1.3656	-1.94451	-3.16979	-2.5092	-2.45857	-2.83845
GSE17183	-1.49	-1.57302	-1.73687	-1.49863	-0.779276	-1.24952	-1.68929	-0.834267	-1.98847	-1.89701	0.27049	0.273891	-1.76194	-0.511322	-0.37381
GSE10896	-2.27273	-1.43099	-0.341723	-2.1223	-2.39935	-0.919846	-1.89274	-2.29229	-1.17461	0.315745	-2.3637	-2.05465	-0.588962	-2.25827	-1.60051
GSE12446	-1.92356	-2.2064	-2.73416	-3.02736	-3.07683	-3.04598	-2.96545	-2.83202	-2.80383	-2.9818	-3.29924	-2.03298	-2.55909	-2.98408	-3.01379
GSE65986	-1.95391	-2.65866	-2.58613	-1.58422	-1.56095	-3.14664	-3.20576	-3.24132	-2.01896	-3.1493	-3.10555	-3.23914	-2.46106	-2.63194	-2.912
GSE65856	-2.21351	0.860739	-2.59015	-2.27765	-0.312381	0.0431073	-0.480845	-1.99557	-1.59132	-0.520482	-2.44423	-0.245062	-1.95461	-1.64445	-2.14969
GSE16193	-1.99986	-1.9999	-2.41148	-0.125771	-0.595091	-1.60362	-0.469313	-2.23163	-1.19652	-2.45793	-2.12446	-2.53776	-2.11814	-2.62539	-2.17812
GSE19449	-3.34071	-3.30336	-3.39916	-1.08433	-1.25058	-1.17537	-2.91208	-2.57154	-3.34359	-3.14871	-3.11836	-2.58304	-2.44212	-3.01298	-3.10019
GSE14580	-2.08676	-1.25467	-2.22313	-2.3409	-1.55342	-2.16145	-1.1185	-2.49648	-2.17248	-2.41856	-2.4301	-2.05541	-1.68269	-2.49465	-2.50266
GSE10820	-1.44843	-2.36555	-2.7621
GSE12777	-2.99474	-2.3762	-2.75959	-3.00572	-3.0588	-2.97089	-3.04299	-3.02534	-1.05685	-3.58566	-3.39507	-2.86745	-3.5658	-2.9343	-2.23309
GSE4780	-3.16464	-3.15681	-3.1196	-2.5461	-2.55433	-2.55142	-2.87806	-2.86719	-2.91029	-2.70235	-2.72275	-2.51009	-3.0595	-2.77562	-3.06327
GSE4587	-2.98175	-2.96244	-3.01129	-3.39905	-3.18477	-3.47231	1.09446	0.36338	-3.41163	-1.40353	0.631266		-1.35659	-1.73519	-2.08994
GSE7305	-1.95643	-1.85078	-2.58397	-2.61194	-2.50731	-2.80295	-2.59813	-2.34363	-2.96355	-2.77935	-2.94075	-2.6722	-2.94403	-2.89441	-2.89078
GSE35784	-2.8181	-2.98038	-3.13124	-3.26622	-3.21158	-0.311704	-2.85433	-0.202012	-0.174326	0.295467	0.424417	0.636917	-3.54837	-3.45112	-3.65574
GSE28146	-0.646829	-0.322015	-1.63235	-0.475519	2.82883	-1.52633	-1.21413	-1.6638	-0.660663	1.23365	2.07188	-1.13708	0.107504	1.00375	0.246132
GSE31421	-3.26925	-2.50964	-2.92303	-3.33495	-2.45516	-2.63811	-3.0645	-2.81713	-2.73432	-2.3273	-2.31158	-0.775542	-2.39389	-1.75406	-2.93037
GSE5682	-3.1526	-3.27192	-3.69079	-3.48235	-3.0751	-3.50307	-3.39502	-2.91898	-2.42002	-2.90162	-2.99673	-2.82972	-2.87968	-3.35073	-2.03627
GSE18995	-2.58877	-2.30885	-2.60132	-2.55833	-2.59043	-2.73485	-3.29418	-3.14915	-3.30463	-2.87219	-2.78294	-2.86542	-2.08093	-2.81498	-0.84716
GSE12155	-2.32045	-2.49226	-2.86739	-2.45566	-2.48835	-2.16821	-2.3185	-3.31992	-2.63409	-2.67205	0.582786	-2.59878	1.41715	0.51529	0.504342
GSE42924			-3.06667	-3.1074	-3.33178	-3.27455	-3.26374	-1.68081	-3.12556	-2.86829	-3.04184	-2.98608	-3.43728	-3.12996	-3.42717
GSE43346		-3.64788	-3.63506	-3.7516	-3.49403	-3.1233	-2.88984	-3.4252	-3.25997	-3.44568	-3.35252	-3.07125	-3.17023	-3.62111	-3.83324
GSE16020	-2.20337	-2.30098	-2.58743	-2.40938	-0.316522
GSE15132	-2.45774	-1.48308	-2.4906
GSE9055	0.894577	-1.72918	-1.3569	-2.21256	-2.57439	-2.58893	-2.3842	-1.32988	-2.39168	-2.46752	-2.11111	-1.97345	-2.03467	-2.39448	-2.38022
GSE59880	-2.41176	-2.43202	-1.40139	-1.80692	-2.5773	-1.55789	-3.0609	-2.95892	-2.95824	-2.93475	-2.03349	-3.1242	-3.25188	-3.12808	-3.08031
GSE14924	-2.28146	-2.41635	-2.3587	-2.63996	-2.75025	-2.12931	-2.86423	-2.90723	-2.76342	-2.76865	-2.90726			-2.64868	-2.8872
GSE8157	-1.81366	-1.1349	0.100973	-0.0760605	-2.45085	-2.31104	0.34089	-0.19321	0.897228	0.294856	-0.682563	-1.87747	-2.09389	-2.23023	-1.11331
GSE11881	-2.21836	-2.44035	-2.40236
GSE21497	-2.29315	-2.7103	-1.9343	-1.05551	0.937161	-0.468576	-1.90701	-1.92177	-1.85336	-2.78348	-1.41873	-2.58361	-2.47091	-2.69789	-2.68233
GSE2397	-1.12897	-1.93441	-2.8449	-0.224022	-2.67993	-1.83516	-3.33793	-2.23654	-3.27269	-3.21335	-2.84068	-2.88032	-3.58381	-2.63124	-3.2141
GSE34573	-1.43674	-0.31046	0.646079	-1.56326	-1.22908	-2.1345	-2.4732	-1.96417	-2.02894	-1.95552	0.430265	-1.7161	-2.04329	-1.66746	-1.98239
GSE7753	-2.36746	-2.04048	-2.47033	-2.58581	-2.91135	-2.52773	-2.31167	-2.41543	-2.98886	-2.94984	-3.37678	0.70107	-3.29125	-1.20982	-2.55008
GSE18728	-3.17384	-1.91626	-2.74899	-3.30767	-2.19496	-3.33279	-1.99615	-3.5038	-3.72242	-3.77597	-3.57539	-3.37793	-3.8218	-3.17552	-3.95574
GSE14668	-1.87717	-1.89051	-1.74141	-1.55264	-1.80241	-1.8043	2.92285	3.35091	-0.735184	-1.86526	-1.45444	-1.24668	0.0647751	-0.815343	1.68048
GSE42088	-1.42655	-1.48827	-1.40938	-2.04638	-2.38944	0.266987	-2.16632	-1.80632	-1.49443	-0.755355	0.16495	-2.75614	0.2786	-2.47096	-1.9011
GSE19293	-2.07494	-2.77908	-2.7947	-3.38905	-3.05274	-3.02184	-2.79674	-2.93412	-0.170459	-3.12792	-2.9782	-2.66437	-2.88505	-2.56686	-2.55315
GSE46239	-2.21284	-2.20426	-2.60664	-2.49957	0.0144962	-1.92045	-0.829893	-0.396432	-0.685951	-0.124984	1.11371	-0.727963	1.64448	0.190691	-1.7696
GSE47881	-1.39881	0.560427	-1.50755	-1.46154	-1.57108	-0.760963	-1.78692	-1.54113	-0.767253	-1.51214	-2.31025	-1.11851	-2.29598	-2.13616	-1.97986
GSE64555	-2.03028	-2.18914	-0.674485	-2.08521	-2.14602	-2.05368	-1.71385	-2.15103	-2.59286	-1.65002	0.48003	1.29611	-1.96937	-1.79435	-2.80768
GSE19728	-2.08307	-2.53836	-2.89624	-3.11242	-1.98457	-3.59411	-1.74349	-2.04267	-3.46606	-3.662	-3.67315	-3.70387	-3.41588	-2.80275	-3.52675
GSE34156	-1.19993	-3.17462	-3.45179	-3.2831	-2.66972	-3.20719	-3.41835	-2.95491	-3.10984	-3.59013	-3.10659	-3.55941	-2.64112	-2.79267	-3.36215
GSE48616	-2.15512	-2.41444	1.07108	-1.03385	-0.887563	-1.94661	-1.95908	1.23539	-2.30861	-2.57969	-2.91101	-2.42667	-1.96087	-2.99411	-1.87444
GSE15455	-3.5084	-3.20138	-3.57147	-4.37976	-3.9728	-3.57134	-4.16463	-4.23891	-3.4494	-4.04457	-3.77708	-3.1513	-3.39719	-3.51567	-2.85244
GSE2842	-1.44384	-0.708484	-2.6622	-2.1211	-2.89671	-2.60907	-2.8256	-2.62134	-2.68652	-2.57718	-2.28021	-2.14491	-2.10972	-1.55931	-1.80845
GSE12368	-2.70408	-2.5966	-2.42804	-2.77155	-2.7788	-3.07781	-0.789327	-2.70393	-2.91171	-2.71359	-2.85037	-2.59013	-2.45253	-2.27973	-2.01499
GSE48060		-2.53071	-2.8678	-0.867291	-0.0191513	-2.5083	-2.8603	-1.55985	-1.97374	-2.26889	-2.14844	-2.6503	0.995306	-2.80862	-2.32013
GSE13933	-2.71219	-2.85486	-2.36944	-2.88903	-3.14741	-3.30437	-3.01927	-3.12874	-2.8944	-3.72173	-3.04711	-3.6039	-3.59464	-3.3849	-3.58863
GSE48780	-2.84524	-2.47873	-3.29671	-3.59547	-3.54271	-3.48135	-3.68934	-3.80339	-3.5935	-2.34233	-2.33233	-2.23129	-3.04528	-3.18094	-2.91949
GSE15395	-2.82978	-2.80106	-2.72014	-2.54196	-2.59663	-2.01629	-2.88606	-3.03656	-2.909	-3.20933	-3.56055	-3.20684	-3.28389	-3.06614	-2.5226
GSE6521	-1.25329	-2.29346	-1.96771	-2.11527	-2.37675	-1.5158	-1.68699	-1.39542	-1.96964	-1.39457	-1.72061	-2.27325	-2.10862	-1.96261	-2.55808
GSE19826	-2.07691	-2.83906	-1.75639	-2.64286	-2.89895	-2.04161	-3.09395	-3.12901	-2.96732	-2.59862	-2.63704	-2.7662	-2.77719	-2.78274	-3.2053
GSE37645	-1.32523	-2.7087	0.437116	0.297659	-1.02505	-0.00969823	-2.52139	-1.08827	-2.53395	-0.998306	-1.23023	-2.60718	-1.41154	-1.64253	-2.65548
GSE89565	-2.84517	-2.2653	-2.9866	-3.23086	-3.44446	-3.12613	-1.57648	-3.09566	-3.60963	-2.75689	-3.14441	-0.900609	-1.2626	-3.78059	-1.91579
GSE27328	-1.93094	-0.364202	-3.11982	-2.15347	-2.87955	0.208522	-2.4238	-2.5434	-2.23899	-1.58459	-1.84395	-3.08339	-2.45659	-1.65009	-1.2748
GSE12251	-2.53756	-2.32447	-2.35819	-2.47023	-2.20528	-2.03177	-3.10568	-3.05538	-2.97155	-2.98145	-3.48304	-3.21508	-3.35159	-3.54153	-3.50783
GSE52158	-2.95375	-3.04802	-2.85953	-2.65429	-3.16359	-2.96723
GSE22038	-2.70626	-2.61208	-2.62907	-2.96366	-3.22811	-3.49842	-3.40054	-1.04805	-1.2628	-1.91387	-0.404609	-0.951589	-3.28296	-3.75813	-3.59085
GSE55541	-0.583632	0.342404	-2.71459	-2.01455	-1.69571	-2.42091	-1.16928	-2.38982	-2.86572		-2.97379	-2.49213	-3.05249	-1.76646	4.37119
GSE38517	-2.14533	-2.56266	-2.41399	-2.41142	-1.22146	-1.90519	-2.63998	0.46101	-2.12509	-0.620455	-1.85492	-2.40988	-1.75977	-0.903884	-0.463087
GSE21654	-2.1918	-1.36582	-2.49112	-2.1795	-2.90427	-2.93461	-2.66403	-3.11035	-2.04233	-2.93703	-2.35466	-1.94239	-2.26243	-3.24725	-2.51403
GSE37416	-2.42812	-2.44925	-2.63181										-2.75522	-2.66626	-2.87071
GSE11292	-2.91642	-2.85845	-3.10661	-3.25411	-1.95536	-2.07474	-1.05581	-2.85695	-1.39653	-1.45224	-0.0506921	-3.69712	-2.26198	-1.80938	-1.83097
GSE12720	-2.43019	-2.07257	-2.32973	-2.44357	-1.8713	-2.63419	-1.09927	-0.0463164	-2.61695	-2.32511	-2.62982	-2.58953	-2.81172	-2.22002	-2.31887
GSE16677	-2.3495	-2.68823	-2.50514	-2.65668	-2.13007	-2.99988	-2.25676	-2.36473	-2.16791	-3.19265	-3.43608	-0.634436	-3.33526	-3.12267	-2.39432
GSE58812	-1.16879	-2.94715	-2.51757	-2.435	-2.32206	-2.00112	-2.43048	-0.115891	-2.0413	-1.95252	-2.39523	-3.0057	-2.43033	-2.62673	-2.47967
GSE52237	-1.69296	-2.20212	-2.41212	-2.54591	-1.70765	-1.88365	-2.13584	-1.99244	-2.62808	-2.59665	-2.58812	-0.771913	-2.62833	-2.55937	-2.62922
GSE65144	-2.30371	-2.62641	-2.75569	-2.81652	-2.5617	-2.73389	-2.63694	-2.63722	-2.81132	-2.80789	-2.77783	-2.81397	-2.93366	-3.28887	-3.14556
GSE26307	-2.13732	-2.43144	-2.16524	-2.15597	-2.45508	-0.45098	-2.6929	-2.26148	-2.73878	-1.98761	-2.5275	-2.16457	0.0730409	-0.16153	-0.443382
GSE20146	-2.51756	-1.84932	-2.0071	-2.09581	-1.27699	-2.05787	-2.72602	-2.8196	-1.94027	-2.76018	-2.88022	-2.93297	-2.43677	-2.65126	-1.90681
GSE14834	-2.18224	-0.627196	-3.13695	-2.71866	-2.43443	-3.00856	-3.65491	-3.52573	-3.08566	-2.42556	-3.23449	-3.18318	-3.06088	-2.9205	-3.88363
GSE5675	-2.35712	-3.05733	-2.87122	-2.45864	-3.03313	-2.80897	-3.2201	-3.0354	-2.52314	-2.72372	-2.52934	-3.11344	-3.39899	-3.07282	-2.34696
GSE27928	-0.25303	-1.49665	-1.46707	-2.27741	-2.5636	-2.47672	-2.59767	-2.48506	-2.24085	-2.43855	-2.48418	-0.362522	-1.23587	-2.05717	-2.2029
GSE21723	-0.661994	-0.464831	-0.0440967	-1.81586	-1.30727	-1.97767	-1.48668	-1.07913	-0.969195	-1.19403	-0.959138	0.379544	-0.0971476	0.4504	0.27915
GSE37265	-2.51035	-2.0971	-2.57508	-2.49373	-2.49911	-2.3747	-2.29334	-2.58444	-2.4934	-1.90424	-2.58167	-0.70711	-2.11085	-2.13667	-1.91998
GSE7392	-1.97203	-0.949169	-1.47158	-1.17878	-1.02412	-1.30773	-1.30453	-1.96662	-1.18532	-1.16095	-1.11404	-1.26392	-1.11828	-0.591484	-0.660543
GSE13353	-1.88892	-2.12869	-2.55155	-2.6054	-2.7592	-2.80563	-2.76066	-2.23773	-2.50175	-2.3746	-2.83007	-2.91269	-2.49284	-2.80238	-2.72146
GSE15389	-0.785494	-1.13155	-1.14861	-1.79137	-1.65294	-0.871122	-2.17389	-1.70603	-0.808236	-1.57545	-1.24922	-1.48812	1.00215	-0.74775	-1.62156
GSE66161		-2.78276	-2.7147	-1.8147	-2.25776	-1.63153	-2.72604	-3.02443	-2.93056	-2.7037	-2.84443	-2.82092	0.129894	0.0987051	1.23007
GSE13274	-2.22492	-2.21383	-2.21351	-1.96299	-1.86384	-1.6475	-1.6012	-1.60298	-1.59974	-1.32271	-1.25461	-1.2777	-1.49877	-1.23644	-1.99311
GSE10138	-1.34624	-0.647857	-0.553617	0.636691	-0.143403	-0.562769	-0.48751	-0.681869	-1.4473	-0.789384	-1.47018	-1.17727	-1.45486	-1.75195	-1.51897
GSE8514	-2.0995	-1.57802	-1.89696	-1.88767	-2.32209	-2.25885	-2.5666	-2.41201	-2.65049	0.260032	-1.59586	-2.8973	-2.41689	-2.9701	-2.60518
GSE42660	-2.38979	-2.2925	-3.23375	-2.44069	-3.43793	-2.58137	-2.50489	-0.884291	-1.93186	0.108482	-2.42896	-2.35785	-0.504174	-1.66776	-1.73589
GSE13122	-1.59709	-0.812446	-2.55579	-1.7815	-1.34145	1.32124	-0.217465	-0.818028	-2.88625	-0.731001	-1.28928	-1.78118	0.292494	0.315438	2.231
GSE30903	-2.33058	-2.90995	-1.9609	-3.37456	-3.17676	-3.40118	-3.7396	-3.62291	-3.29512	-3.69889	-2.94361	-2.82404	-3.38159	-3.45321	-3.85494
GSE10714	-2.56588	-1.93886	-2.05358	-2.57628	-2.41536	-2.40294	-2.57672	-2.07215	-2.54824	-1.6226	-2.75788	-3.02335	-1.39245	-2.36773	-2.24972
GSE18271	-1.95715	-2.28231	-2.85904	-2.57559	-3.20889	-3.0745	-2.33977	-3.05925	-3.2117	-3.05531	-1.99435	-3.10193	-2.66562	-3.20514	-3.41193
GSE25145	-2.14011	-2.09861	-2.13276	-2.73388	-2.63333				-2.1475	-2.21246	-2.20345	-1.23835	-1.44151	-1.30143	-1.37394
GSE15913	-1.27795	-1.49986	-2.18413	-2.14562	-1.58627	-0.679494	-0.999929	-0.692891	-1.61048	-0.562582	-1.92539	-0.48692	-1.17778	-1.54597	-1.60723
GSE26339	-2.56161	-3.09222	-2.64004	-2.51851	-2.93011	-2.60933	-3.00101	-2.92554	-2.20264	-2.55647	-2.35252	-3.53496	-2.84527	-3.38351	-3.46101
GSE87007	-1.20804	-2.14216	-2.63273	0.843621	-0.967174	-2.56463	-2.43703	-2.1913	-2.89338	-2.00878	-1.20966	-1.6726	-2.46526	-1.58709	-0.429927
GSE43580	-2.85027	-3.12129	-3.64745	-3.57867	-3.13439	-3.48813	-2.97188	-3.86636	-3.79462	-3.97037	-3.81051	-3.77535	-2.89692	-3.84927	-3.76075
GSE12662	-1.90571	-1.6621	-1.8898	1.08348	1.83077	2.28989	2.31276	2.70481	-1.03017	-0.904602	-1.10528	-0.63032	-0.610973	-0.971334	-1.25556
GSE12667	-2.49962	-2.74563	-2.78714	-2.89456	-1.98014	-3.12587	-3.10906	-2.40338	-2.30319	-2.66525	-3.0654	-2.3091	-3.44024	-2.93463	-3.48369
GSE65823	-1.8933	-2.32019	-2.66757	-3.14145	-2.22647	-2.41703	-2.15938	-3.0176	-2.74288	-2.46904	-1.76099	-2.51915	-2.66449	-2.67844	-2.7827
GSE4452	-2.03334	-2.96972	-2.96632	-2.69247	-2.87261	-1.35229	-2.8446	-2.82186	-2.1838	-1.81874	-3.07794	-2.49698	-2.35886	-2.5197	-1.95511
GSE23117	-2.53731	-2.72925	-1.54653	-2.62564	0.0199969	-1.16462	-1.37688	-1.54828	-1.48515	-2.75806	-1.2674	-2.702	-3.02337	-2.85001	-3.0106
GSE58667	-2.39299	-1.61862	-2.27821	-0.858685	-2.7411	0.0763685	-2.48459	-2.58047	-2.81024	-1.7669	-1.15564	-1.57036	-1.65281	-1.93094	-1.01397
GSE14334	-2.40415	-2.98369	-2.38393	-1.73262	-2.09791	0.290717	0.0676122	-2.40965	-0.685892	-0.460171	-2.9501	-2.41569	-0.00791642	-0.535006	-1.20215
GSE65135	-2.63933	-2.99494	-1.5871	-2.51655	-2.23277	-2.22758	-2.98617	-2.17073	-2.43604	-2.42205	-2.40817	-1.48959	-2.46764	-2.39883	-3.07316
GSE28019	-3.14815	-1.81205	-2.47427	-1.11332	-2.65853	-1.25512	-1.66207	-0.813402	-2.80746	-2.58098	0.767889	-0.857957	-1.98914	-2.74556	-2.2926
GSE21687	-3.16524	-2.82297	-3.40191	-2.70041	-3.59324	-3.61846	-3.61696	-3.58139	-3.63976	-3.12624	-3.51703	-3.93822	-3.88336	-3.90546	-3.15201
GSE10135	-2.41863	-0.380617	-2.7998	-2.0091	-3.2379	-2.10596	-2.04811	-1.77653	-2.71391	-3.2158	-3.21864	-2.13948	-3.08036	-1.9427	-2.43558
GSE69657	-1.08894	-3.12881	-3.26345	-3.38159	-3.00892	-2.57478	-3.51277	-3.28463	-3.34104	-3.16429	-2.99963	-3.08125	-2.55921	-2.807	-1.48059
GSE12086	-2.44042	-1.70933	-2.54117	-2.89566	-2.54276	-2.80649	-2.01455	-0.561992	-3.1789	-2.64192	-3.26694	-3.33853	-2.92079	-2.97833	-3.0774
GSE14519	-3.14146	-2.75432	-3.49615	-3.10551	-3.33311	-2.66666	-2.70307	-3.08692	-3.14322	-1.52303	-0.864477	-1.89297	-2.63518	-3.34346	-3.39125
GSE53441	-1.50975	-0.55204	-2.81386	-1.14935	-2.41229	-2.35085	-3.3817	-2.53153	-1.13975	-1.92923	-2.31006	-0.553012	-0.309293	-2.79636	0.13559
GSE22342	-1.43547	-1.71571	-2.80011	-2.17347	-3.29963	-2.91519	-0.977354	-3.70179	-3.02235	-3.01386	-3.29499	-2.48647	-2.74023	-2.96711	-3.42152
GSE21496	-2.29049	-2.17389	-2.64243	-2.78364	-2.34719	-2.76383	-2.53887	-2.05514	-2.13071	-0.789085	-3.0833	-2.02828	-1.70933	-2.6642	-1.56287
GSE50772	-2.44804	-2.4322	-2.12659	-2.57907	-2.65837	-2.40625	-2.36357	-2.701	-2.67392	-2.69771	-2.74719	-2.66845	-2.93753	-2.91597	-2.74797
GSE25941	-2.97405	-3.17693	-3.40702	-2.53006	-2.88552	-2.77128	-2.56888	-3.03398	-3.12415	-2.86234	-2.21197	-2.21425	-3.30495	-2.47572	-2.95936
GSE7967	-2.03118	-2.65154	-2.64804	-2.71145	-2.59805	-2.84609	-3.10623	-2.91113	-2.94284	-3.05765	-3.05702	-3.10427	-3.4679	-3.0848	-3.21921
GSE69606	-2.23555	-2.23085	-2.53385	-2.41021	-2.76744	-2.79575	-2.79569	-2.60157	-2.81108	-2.82536	-2.81318	-2.79072	-2.81569	-2.88596	-2.80143
GSE42203	-1.95711	0.112553	-3.17473	-3.05006	-1.95014	-3.12806	-2.88136	-2.89793	-2.3413	-2.30009	-2.7795	-1.87538	-3.16061	-3.52431	0.312381
GSE13314	-2.44917	-2.44914	-2.42814	-2.82596	-2.55071	-2.61731	-2.60919	-2.6076	-2.64572	-2.59422	-2.87123	-2.91214	-2.77442	-2.76585	-2.9879
GSE80320	-2.67062	-3.13271	-3.2613	-3.27315	-2.77025
GSE6088	-1.43112	-1.07254	-1.56596	-0.486588	-1.04126	-1.56959	-1.60779	-1.3785	-0.931461	-2.23555	-0.19497	1.30041	-0.836328	-1.49243	-2.15758
GSE73224	-2.14554	-2.21122	-1.75593	-2.97806	-2.95949	-1.36232	-0.162579	-1.8934	-2.7155	-3.00046	-2.78988	-3.20124	-2.65187	-0.958312	-3.01853
GSE30174	-1.78291	-1.98511	-2.22047	-1.95774	-2.33452	-2.24128	-2.56751	-2.20475	-2.20066	-2.19484	-1.91831	-2.38591	-2.00328	-2.33649	-2.38967
GSE21610	-0.535255	-1.89404	-2.32978	-2.66166	-1.91714	-2.84643	-3.2346	-2.97674	-3.29934	-3.20801	-2.18514	-2.05917	-2.9926	-3.11264	-3.09513
GSE7014	-2.75141	-2.85147	-2.74949	-2.92003	-2.90089	-3.08319	-2.94601	-3.02985	-2.88547	-1.88947	-1.94658	-1.78628	-0.955546	-2.03008	-0.613105
GSE19697	-2.52525	-2.00353	-2.37386	-2.81049	-3.14981	-3.14737	-2.90717	-2.86061	-0.982462	-3.24789	-2.88534	-1.04829	-1.33365	-1.96436	-2.06599
GSE18637	-1.52152	-1.70673	-1.39127	-1.11373	-1.56416	-1.49406	-1.8209	-2.17663	-1.22413	-1.88828	-2.029	-2.40014	-2.35418	-2.33546	-2.09018
GSE37567	-2.85023	-2.22028	-3.03369	-1.99224
GSE11190	-0.642389	-1.14864	-1.21694	-0.775272	0.0957373	-0.427998	0.317609	0.336303	0.359649	0.326207	-1.40751	-1.16852	-1.35161	-1.3899	-1.37807
GSE13488	-1.31952	-2.11635	-2.00978	-2.34779	-2.20908	-2.18065	-2.18498	-1.98808	-2.08952	-2.13865	-0.789096	-1.63311	-2.21267	-1.11035	-2.21998
GSE9656	-2.43568	-2.21543	-2.42073	-2.11789	-1.49162	-2.32782	-2.50238	-2.48573	-3.00485	-2.0136	-2.71576	-2.80688	-2.80708	-2.57158	-2.76849
GSE8823	-2.21929	0.352649	-2.40527	-2.13116	-1.06249	-0.963721	-1.93429	-3.09084	-2.55183	-0.893266	-2.22343	-2.28152	-2.13766	-1.90073	-0.933005
GSE19667	-2.51154	-2.2915	-2.05686	-1.64656	-2.12197	-1.80668	-2.21966	-1.90379	-2.47495	-1.37756	-1.05333	-0.861299	-1.21165	-2.26313	-0.319276
GSE51373	-1.36694	-2.25405	-2.69356	-2.90696	-1.65686	-2.29607	-2.78839	-2.63257	-2.54679	-2.95536	-2.60373	-3.10391	-2.80009	-2.77945	-3.12865
GSE19578	-2.92674	-3.03617	-2.57303	-3.36817	-3.18709	-3.29061	-3.33773	-3.10899	-2.85126	-3.34645	-3.45858	-3.61053	-3.61123	-3.8198	-3.79813
GSE13319	-2.47911	-2.76206	-2.98176	-3.03741	-2.24215	-0.843813	-3.34452	-2.90482	-3.03957	-2.83242	-2.05589	-1.95222	-3.32695	-2.92097	-2.53949
GSE12113	-1.55934	-1.59817	-1.44392	-0.745791	-1.26505	-1.17611	-2.43695	-1.88648	-1.39098	-2.17523	-1.2463	-2.06416	-1.91362	-1.54081	-1.33869
GSE7553	-2.6066	-2.44666	-2.69835	-2.84362	-2.98551	-3.12514	-3.48892	-3.45551	-3.25809	-3.32828	-3.14054	-3.41335	-3.39266	-3.39775	-3.56377
GSE11227	-0.38146	-1.45089	-0.824916	-1.74594	-2.71781	-1.27358	1.10108	-1.0354	-2.52996	-1.44866	-2.36998	-1.89841	-1.96433	-1.02013	-0.103269
GSE8671	-0.833029	-0.739203	-0.736577	-0.72351	-0.713157	-0.188057	-0.159447	-0.123621	-0.13055	2.06667	2.09291	-0.547817	-0.84672	-1.13117	-1.13121
GSE1643	-2.20713	-2.18628	-2.31055	-2.2717	-2.54207	-2.46873	-2.08962	-1.72042	-0.794629	-0.385469	-2.71889	-2.32154	-2.22316	-2.02853	-2.64409
GSE28702	-1.72305	-1.63197	-1.77755	-1.62006	-1.83461	-2.23393	-2.0482	-2.53062	-2.13634	-1.76299	-1.82832	-1.45909	-1.5526	-1.0592	-2.00847
GSE5547	-2.52559	-1.20653	-2.501	-2.2348	-2.63608	-2.77262	-2.80056	-2.60967	-2.80392	-2.60908	-2.62909	-2.63351	-2.63819	-2.63661	-2.63908
GSE19750	-2.0182	0.0742491	-1.94158	-2.42655	-2.59542	-2.59952	-2.31024	-2.31788	-2.71411	-2.78511	-3.01072	-2.99272	-3.1009
GSE19330	-1.9246	1.20807	-2.58901	-0.934024	-1.66664	-2.48154	-2.90768	-1.74899	-0.915388	-1.49814	-1.8389	-1.99235	-2.24756	-1.39665
GSE13715			-2.94642	-2.21098	-1.93126	-1.4954	-0.255272	-1.81535	-1.65208	-1.94539	-2.70174	-0.18123	-2.99442	-1.64251	-1.13266
GSE21094	-2.37677	-2.62203	-2.0231	-3.03148	-2.70402	-2.60182	-2.51494	-2.68858	-2.88081	-2.60931	-2.90457	-2.98483	-2.04052	-3.12933	-2.92255
GSE16696	-1.81696	-2.80453	-1.06107	-2.85388	-2.68459	-3.02085	-2.14816	-2.57611	-2.20027	-2.17746	1.16224	-2.77874	-2.64373	-3.58985	-1.8106
GSE8581	-1.87146	-2.03829	-2.59775	-2.39575	-2.18807	-2.38568	-2.39652	-2.38124	-1.90348	-2.34853	-2.553	-2.34591	-2.2045
GSE19352	-2.3247	-2.98554	-2.86992	-3.391	-2.48977	-2.30011	-1.93148	-3.35298	-2.91574	-2.18935	-0.157685	-3.27689	-0.982267	-1.34179	-1.10398
GSE5081	-1.96672	-1.95496	-2.40624	-2.3081	-2.32934	-2.10105	-2.52221	-2.40944	-2.34816	-2.30513	-2.30298	-2.11002	-0.00244631	-1.994	-2.62517
GSE8167		-2.22237	-2.72937	-3.02148	-2.73522	-3.24967	-2.38375	-1.0419	-2.49452	-1.768	-1.56212	-2.60077	-1.16139	-1.42827	0.832684
GSE9526	-1.20169	-1.42605	-2.17252	-0.865792	-2.39413	-1.9946	-2.04377	-2.38488	-2.85043	-1.35692	-1.91644	-0.314001	-0.414689	-1.3383	-2.00912
GSE34824	-2.11572	-2.89647	-2.62036	-2.67261	-3.06875	-2.99541	-2.59595	-2.50124	-2.51714	-2.54223	-2.43506	-2.56569	-3.22373	-2.76288	-2.69401
GSE33135	-2.37711	-1.09221	-2.53988	-2.24496	-1.66278	-1.4037	-0.713349	-1.50386	-0.584838	1.33858	-0.20708	0.41255	1.15025	0.990676	-1.06017
GSE4183	-2.48522	-2.24164	-2.65044	-2.80731	-2.99098	-2.98801	-2.98464	-3.10356	-3.01267	-2.94836	-3.3266	-3.12447	-3.27805	-3.4233	-1.76932
GSE20910	-2.37677	-2.62203	-2.0231	-3.03148	-2.70402	-2.60182	-2.51494	-2.68858	-2.88081	-2.60931	-2.90457	-2.98483	-2.04052	-3.12933	-2.92255
GSE16837	-1.33052	-2.49791	-1.97183	-1.82508	-2.4554	-2.4291	-0.815004	-1.53098	-1.08083	-0.714673	-1.63351	-0.0968998	-0.718672	-0.332723	-1.56052
GSE25507	-2.62092	-2.72784	-2.97726	-2.89239	-2.75567	-3.17474	-2.27466	-2.95214	-3.06119	-2.75383	-3.24826	-3.4558	-3.7629	-3.52984	-3.74464
GSE4588	-1.90765	-1.99618	-1.96967	-1.99357	-1.98963	-1.99524	-1.99794	-1.99981	-1.9996	-1.43215	-1.41214	-1.3775	-1.37431	-1.65008	-2.23201
GSE69590		-2.24696	-2.22215	-2.28008	-2.4999	-2.12571	-1.8485	-1.51295	-2.00405	-1.85271	-2.29071	-2.26143	-2.20757	-2.4546	-2.25095
GSE31159	-1.54618	-1.03137	-2.63324	-2.51172	-2.50273	-1.65033	-2.34353	-1.10312	-0.978527	-1.9329	-2.13942	-2.465	-2.7794	-2.74796	-2.40731
GSE14901	0.326904	-2.11855	-1.99111	-2.37904	-2.10765	-2.08867	-2.11685	-1.44002	-2.94421	-3.21504	-2.78735	-3.07672	-2.58956	-2.53231	-1.9994
GSE37715	-1.83282	-2.46882	-1.96634	-2.52857	-2.11095	-2.38462	-2.15322	-2.61939	-2.56013	-2.19802	-2.53622	-2.87993	-1.45611	-2.52342	-3.33542
GSE7513	-2.67295	-2.36317	-2.82093	-2.83156	-2.86476	-3.00443	-2.85406	-3.20496	-3.21348	-1.42727	-3.33042	-3.31647	-3.15262	-2.84549	-3.03157
GSE11710	-2.76858	-3.17624	-3.16268	-3.16568	-3.50482	-3.46873	-3.24136	-2.48536	-3.53995	-3.17789	-2.99749	-2.36459	-3.04637	-2.44584	-3.24695
GSE3156	-3.05982	-2.85226	-2.61722	-2.90724	-3.14317	-2.93445	-2.66804	-2.58196	-3.05043	-2.47246	-2.37312	-2.25704	-2.10362	-3.40846	-3.62391
GSE9212	-2.87381	-2.01368	-3.1723	-2.6013	-3.40402	-2.55914	-3.51151	-1.95132	-3.22143	-3.28249	-3.04752	-1.991	-2.991	-2.76941	-2.82002
GSE20559	-3.38965	-3.15676	-3.24283	-3.02127	-3.41207	-3.37005	-3.26032	-3.15153	-3.44373	-2.10853	-3.36542	-3.39873	-3.3067	-2.7469	-3.32906
GSE64738			-3.18306		-2.24547	-1.11242	-3.13659	-2.72542	-3.69273	-3.29744	-3.58759	-2.69542	-2.94495	-3.03217	-1.19064
GSE1145	-2.08598	-2.41252	-2.4837	-2.5945	-2.30388	-2.62875	-2.05904	-2.88794	-2.87884	-2.87245	-2.79746	-2.9799	-3.12407	-3.03015	-3.02015
GSE23597	-2.22002	-2.23097	-2.77491	-2.64455	-2.23443	-2.44853	-2.64535	-2.64489	-2.23559	-2.23598	-2.63989	-2.44925	-2.23601	-2.44939	-2.4494
GSE17114	0.600386	-2.69604	-2.885	0.0399407	-0.856192	-0.96476	-0.562112	-0.718625	-1.49138	-0.620922	-2.38162	-1.46813	-1.32526	2.1321	4.26008
GSE27200	-1.82667	-1.34746	-2.56123	-2.37322	-0.530016	-1.92149	-2.88756	-1.40832	-2.69252	0.688608	-2.5386	-2.71858	-1.45731	-1.09747	-0.421707
GSE11348	-1.68779	-1.45149	-1.35003	-1.23395	-1.61409	-1.67757	-1.77196	-1.73204	-1.76236	-1.97612	-1.75559	-1.70417	-1.70078	-1.73205	-1.73205
GSE7624	-2.90905	-3.34727	-2.93679	-2.15164	-2.65032	-2.45755	-0.804976	-1.73568	-1.56863	-2.34487	-2.83163	-2.75834	-2.16949	-2.84822	-2.87059
GSE4757	-0.539812	-2.44631	-2.23143	-2.21031	0.817502	1.70736	2.39447	1.8438	3.53561	-0.0286035	-2.51025	-2.39373	-2.18262	-2.55633	-2.27885
GSE12079	-2.55302	-2.44749	-2.684	-2.22944	1.05819	-2.27983	-0.81801	-2.68201	-2.26723	-0.330953	-2.86683	-2.61745	-2.45339	-0.165398	-1.48719
GSE6764	-2.17661	-2.1434	-2.44337	-2.43034	-2.432	-2.62479	-2.56912	-2.80465	-2.55717	-2.71349	-2.89536	-2.83769	-1.25846	-2.91077	-2.94953
GSE18090	-2.55224	-2.3528	-2.51928	-2.50156	-3.54871	-3.0165	-2.99444	-2.85211	-2.96709	-0.814449	-1.98129	-2.58024	-2.6066	-1.83536	-1.48966
GSE46687	-2.41696	-1.52037	-3.22279	-3.14148	-3.0193	0.827215	-2.22582	-2.76781	-2.68392	-2.69253	-2.53485	-3.34288	-2.72585	-3.69395	-3.1334
GSE34599	-2.28587	-1.23634	-2.82826	-2.79657	-1.23114	-2.42037	-2.28289	-1.9924	-2.92636	-1.91908	-1.62314	-1.96207	-2.2892	-1.84367	-2.88986
GSE16870	-0.58921	2.20241	-3.46494	-2.75429	-3.10502	-2.77235	-2.60846	-2.94037	-2.00644	-2.84678	-1.93035	-3.17912	-1.34851	-2.77654	-2.82903
GSE17743	-1.52953	0.269361	-0.589638	-1.17834	-0.625432	-1.88924	-2.39767	-2.36192	-0.744195	-2.83238	-2.65932	-3.03901	-1.36569	-0.904508	-0.558389
GSE2817	-2.58144	-2.49117	-2.36975	-1.34593	-1.38541	-1.93489	-1.27116	-1.28476	-1.26809	-3.00781	-3.42481	-3.16788	-3.13809	-2.11444	-2.27392
GSE22225	-0.261095	-2.62911	-2.46578	-1.91971	-1.14357	-1.12068	-0.787838	-0.768739	-0.456793	-1.33137	-0.873186	-1.85007	-2.30504	-2.13082	-0.802753
GSE43502	-1.75615	-2.11842	-2.74353	0.0631338	-1.88723	0.260227	-3.01065	-3.21686	-0.836071	-1.90127	-1.02233	0.10062	0.857491	-1.91442	-2.07908
GSE55609	1.90747	0.519711	-2.65937	-2.26581	-2.40846	0.571801	-1.47263	-0.23411	-2.61943	-2.17278	-2.43763	-3.09506	0.369121	-2.43354	-2.74072
GSE13911	-2.05777	-2.40774	-2.33212	-2.23393	-2.27884	-0.900616	-2.81266	-2.70793	-2.28154	-2.96783	-3.06187	-2.89164	-2.99378	-2.65674	-2.7441
GSE9770	-2.25639	-2.85661	-2.9302	-1.96622	-2.93091	-2.89063	-3.01126	-2.49295	-1.50493	-1.85077	-2.31292	-2.52042	-0.91547	-1.29818	-1.92048
GSE68231	-2.32769	-1.13979	-1.12435	-1.21422	-1.72679	-2.52965	-2.5227	-2.09231	-2.00225	-2.84607	-2.39541	-2.18045	-2.12435	-2.72692	-1.52338
GSE52139	-1.47932	-1.5243	-2.05946	-1.92584	0.319536	-0.817608	-1.13116	-2.20578	-1.14832	-0.0842825	0.48734	0.556672	1.56233	-1.43603	1.02381
GSE32057	-2.35829	-2.69872	-2.33633	-2.9346	-2.94339	-2.24476	-2.45565	-2.90589	-3.35827	-3.16187	-3.15131	-2.23839	-1.53922	-2.45559	-1.42453
GSE36176		-2.36417	-1.86248	-2.4196	-1.93173	-2.41188	-2.43401	-2.2443	-1.97438	-2.3299	-2.44529	-2.32861	-2.57881	-2.43352	-2.43525
GSE20538	-1.67245	-2.37487	-2.42681	-0.348986	-1.71608	-2.14189	0.86283	-1.87836	0.338804	-1.19799	-1.65006	-3.13068	0.337895	-2.36679	-2.38803
GSE24810	-3.10265	-2.5028	-2.62741	-1.01113	-2.6849	-0.997063	-2.60439	-2.87223	0.458655	-2.87505	-2.09014	-0.460101	-2.99083	-2.8041	-1.957
GSE7158	-2.03338	-1.76436	-2.23988	-1.96305	-2.5107	-1.58844	-1.70833	-2.55319	-2.59149	-2.56507	-2.59334	-1.62914	-1.59347	-2.62618	-2.58141
GSE5563	-1.77512	-1.47765	-0.715866	-1.08883	-2.2061	-2.11248	-0.346246	-2.21177	-1.39234	-2.24044	-2.33909	-1.86229	-2.42691	-2.32262	-2.58068
GSE7216	-2.45043		-2.44324	-2.5632	-2.55731	-2.78888		-2.45846
GSE12090	-2.89833	-2.5643	-2.71759	-2.56873	-2.55914	-2.6158	-2.66989	-2.01419	-1.67814	-2.08384	-2.79558	-2.10557	-2.45818	-2.45854	-1.9366
GSE57317	-2.92054	-2.59998	-2.83359	-2.15251	-1.76077	-1.50919	-3.15649	-0.55919	-3.02321	-3.30047	-3.23809	-3.71923	-3.23722	-2.64881	-2.0596
GSE17189	-1.31653	-1.71435	-3.16363	-3.13706	-1.5922	-1.71184	-2.39179	-1.88961	-1.703	-2.77088	-2.25646	-2.32115	-2.04448	-1.65029	-2.30273
GSE27887	-3.05529	-3.02035	-2.5756	-2.39326	-2.809	-2.02241	-2.53831	-1.53276	-0.301196	-2.07551	-1.40956	-1.51692	1.11481	-0.915873	-2.65283
GSE5827	-1.99376	-2.9292	-3.41791	-3.50224	-2.78291	-2.92852	-2.65469	-1.76192	-2.50861	-2.07809	-3.18756	-2.69459	-2.66378	-3.14471	-2.34122
GSE8668	-1.91519	-2.3211	-2.38266	-2.38783	-2.31542	-2.22182	-1.74997	-2.0893	-2.22096	-2.03279	-2.2026	-1.96325	-2.12436	-2.55421	-2.52725
GSE9599	-2.66745	-2.44054	-2.68857	-2.52616	-3.16678	-2.80168	-3.23743	-3.18139	-2.9477	-2.90525	-3.05689	-3.06864	-1.81996	-1.93927	-1.92393
GSE39889	-2.31995	-2.31861	-2.36347	-2.1974	-2.70071	-2.63842	0.548247	-2.09923	-2.30088	-2.24414	-2.29064	-2.44005	-2.14001	0.65976	-0.601665
GSE66936	-1.1871	0.658658	-2.0142	-1.67771	-2.3225	-1.68866	-1.68893	-2.13842	1.57764	-2.49417	-1.90958	-2.61292	-0.878376	0.709867	-0.504708
GSE5372	1.06624	-2.24785	-0.573026	-2.63349	-2.04215	-2.59872	-2.84269	-2.05528	-2.59722	-1.19956	-2.58766	-2.57066	-2.38521	-2.15364	-2.66642
GSE10063		-2.32877	-2.81057
GSE7890	-2.65903	-3.18953	-3.27696	-3.24646	-3.09168	-3.45559	-2.7803	-2.86364	-3.07823	-1.96294	-3.24238	-2.43184	-2.82365	-3.2477	-3.32975
GSE6269	-2.34347	-2.63489	-2.63669												-3.36368
GSE73537	-2.55336	-2.24181	-2.84007	-3.20255	-3.38565	-1.70952	-3.10029	-1.75653	-3.25188	-2.79025	-2.41	-2.48899	-2.74917	-2.01476	-3.03552
GSE11761	-1.01454	-0.92134	-0.948185	-0.884959	-0.844041	-0.802722	-1.19556	-1.51191	-1.44445	-1.39751	-1.3731	-1.33126	-1.3136	-1.28846	-1.2625
GSE52553	-2.38862	-3.00608	-3.156		-3.26612	-3.59543	-3.11621	-2.8171	-2.84086	-2.52469	-2.43445	-2.44776	-2.62056	-2.73628	-2.96044
GSE87006	-2.48223	-1.76095	-2.36184	-2.46737	-2.83814	-2.67882	-2.98166	-1.57814	-2.24088	-2.54261	-2.59482	-3.47602	-3.2486	-3.11422	-3.53983
GSE28326	-1.99969	-0.783217	-2.00477	-2.42745	-2.60789	-2.81922	-2.36341	-2.28026	-2.754	-3.04316	-2.8248	-2.60528	-2.50764	-3.09517	-3.20204
GSE12453	-1.73725	-1.54257	-1.51182	-1.24279	-1.21446	-2.34119	-2.17244	-1.79276	-1.77861	-2.29824	-2.40113
GSE18015	-1.02496	-1.55895	-1.23193	-1.80404	-1.93527	-1.70006	-0.740891	-1.79774	-0.979324	-1.84357	-1.81002	-2.35537	-0.832811	-1.45331	-1.31005
GSE31681	-0.2135	-2.40019	-1.36587	-2.19526	-1.33499	-2.85155	-2.84072	-2.58312	-2.78611	-2.61472	-2.60246	-2.00358	-2.68239	-2.28467	-2.90843
GSE3141	-2.5137	-2.15693	-1.94305	-2.0092	0.433434	-0.525784	-1.12278	-1.48643	-3.65087	-3.14244	-3.23242	-1.96317	-3.09653	-2.91447	-3.77113
GSE29986	-2.39266	-3.06774	-3.25822	-3.17558	-2.76322	-2.83647	-1.85359	-2.63417	-2.74687	-2.30164	-2.69779	-2.7616	-3.82646	-3.03701	-3.41021
GSE47969	-2.2504	-1.13924	-2.44053	-2.34924	-1.94991	-1.4127	-1.51463	-2.71513	-2.55568	-2.52741	-2.17738	-1.93982	-2.3565	-3.17736	-2.89351
GSE15932	-2.66101	-2.02396	-2.71449	-2.68094	-1.14838	-1.30974	-2.58193	-2.74031	-2.37294	-2.97419	-2.84528	-2.68662	-2.38175	-2.73889	-3.00413
GSE21422	-1.85881	-0.610672	-1.23671	-1.32116	-1.29083	-0.992767	-1.15003	0.618687	-2.36291	-2.1338	-1.7194	-2.72528	-2.14605	-2.80777	-2.26836
GSE51997	0.469767	1.35168	-1.24355	-1.29037	-0.826231	-1.04016	0.0453454	-1.46185	-1.4265	-2.28872	-2.35407	-0.825672	-1.44797	-0.817869	-1.30967
GSE17032	-2.77597	-2.78097	-3.07264	-3.19502	-3.259	-3.36939	-3.32797	-3.51178	-2.98378	-3.07772	-3.33473	-3.39644	-2.8575	-3.42731	-3.38434
GSE4386	-2.88218	-2.45943	-2.78483	-0.386852	-2.70424	-2.66489	-3.0712	-3.04992	-3.10172	-2.97257	-3.13041	-2.56594	-3.0629	-2.69666	-3.16561
GSE17170	-2.11656	-2.1554	-2.40295	-2.72271	-2.07258	-1.82458	-0.66663	-1.01788	0.107434	-1.8139	-1.25282	-0.918496	-1.52788	1.01657	-1.12453
GSE44740	-1.6572	-2.11544	-2.04919	-1.91261	-0.880094	-1.06054	0.244834	-0.563795	-1.51011	0.866563	0.451978	-0.549537	-1.74654	-2.1184	-2.46253
GSE10406	-2.0957	-2.1842	-2.30118	-1.3151	-2.66478	-2.62471	-2.4887	-1.80043	-1.79605	-2.63	-2.17584	-2.60858	-1.86239	-1.35048	-2.87183
GSE6364	-2.00632	-2.11689	-2.26546	-1.85218	-1.64928	-1.93459	-1.56118	-1.76685	-1.87389	-1.93696	-1.45614	-1.97934	-1.17789	-2.58211	-2.01334
GSE30536	-1.99389	-1.69242	-1.64308	-1.66665	-1.98611	-1.8712	-0.753387	-1.35498	-1.47438	-1.94212	-1.83829	-1.72412	-1.93356	-2.14862	-1.38367

## Sheet: Number of genes
Studies	n genes 0.05	n genes 0.075	n genes 0.1	n genes 0.125	n genes 0.15	n genes 0.175	n genes 0.2	n genes 0.225	n genes 0.25	n genes 0.275	n genes 0.3	n genes 0.325	n genes 0.35	n genes 0.375	n genes 0.4
GSE7152	1364	1579	1774	1941	2073	2175	2283	2398	2507	2587	2673	2756	2822	2912	3001
GSE35348	681	782	890	979	1066	1147	1210	1291	1347	1383	1445	1503	1553	1621	1685
GSE59237	844	973	1080	1157	1208	1272	1324	1370	1428	1473	1516	1560	1596	1646	1682
GSE51472	1039	1249	1399	1518	1620	1709	1832	1934	2024	2109	2194	2272	2332	2418	2501
GSE6054	742	857	946	1027	1104	1171	1243	1307	1361	1422	1470	1515	1580	1629	1677
GSE5900	805	945	1058	1164	1264	1361	1442	1510	1581	1641	1700	1777	1848	1917	1977
GSE4107	586	683	749	825	876	922	977	1010	1053	1100	1142	1186	1234	1272	1325
GSE15296	989	1137	1251	1349	1439	1512	1577	1631	1701	1750	1804	1850	1922	1973	2032
GSE32317	1670	2095	2447	2784	3059	3332	3590	3840	4116	4366	4602	4834	5081	5325	5564
GSE79768	1407	1855	2289	2689	3051	3414	3769	4102	4435	4744	5069	5379	5694	6023	6345
GSE68891	1147	1320	1447	1553	1650	1729	1801	1878	1954	2018	2099	2168	2223	2293	2356
GSE2706	878	1000	1110	1191	1271	1333	1401
GSE44765	1091	1261	1405	1520	1630	1729	1811	1890	1968	2052	2127	2186	2243	2317	2383
GSE82155	598	838	1047	1253	1457	1639	1821	2000	2158	2323	2475	2628	2814	2982	3140
GSE5230	1209	1424	1627	1778	1935	2060	2196	2316	2416	2510	2593	2684	2776	2858	2947
GSE59786		1203	1388	1554	1692	1793	1880	1983	2074	2149	2225	2291	2353	2431	2498
GSE13887	770	893	999	1090	1168	1236	1315	1383	1455	1505	1561	1611	1666	1718	1766
GSE35218	1154	1365	1515	1652	1774	1879	1985	2077	2174	2263	2345	2427	2504	2580	2654
GSE18811	911	1056	1161	1241	1339	1415	1484	1563	1630	1702	1760	1820	1877	1932	1989
GSE7621	857	980	1097	1198	1301	1371	1450	1528	1594	1680	1749	1814	1884	1957	2005
GSE8658	821	927	1016	1082	1149	1200	1263	1317	1362	1405	1443	1498	1532	1567	1607
GSE14642	728	855	943	1013	1093	1154	1199	1253	1304	1359	1415	1469	1513	1562	1596
GSE19665	785	895	1006	1096	1166	1226	1287	1348	1400	1448	1503	1559	1611	1657	1704
GSE5716	1520	1831	2089	2291	2458	2615	2778	2916	3059	3186	3306	3434	3572	3691	3810
GSE12121	684	818	926	1020	1101	1184	1277	1360	1431	1520	1581	1656	1727	1792	1859
GSE3059	891	1018	1110	1184	1251	1321	1371	1414	1474	1532	1580	1624	1670	1716	1760
GSE26457	628	855	1094	1309	1504	1666	1834	2005	2164	2332	2520	2678	2831	2986	3153
GSE53757	854	981	1079	1164	1244	1326	1391	1451	1505	1568	1620	1693	1740	1805	1858
GSE15398	1068	1278	1443	1584	1732	1852	1938	2036	2145	2250	2333	2422	2510	2614	2703
GSE5264	782	961	1092	1194	1282	1370	1448	1517	1574	1637	1694	1744	1812	1874	1938
GSE12266	887	1101	1276	1429	1567	1714	1851	1982	2108	2240	2371	2478	2588	2698	2808
GSE6338	710	889	1024	1170	1282	1436	1542	1656	1766	1869	1962	2060	2173	2292	2393
GSE48311	1241	1407	1530	1635	1712	1784	1854	1919	1972	2016	2067	2113	2155	2194	2244
GSE55849	893	1014	1119	1205	1255	1300	1359	1401	1450	1485	1532	1565	1608	1664	1700
GSE3998	1007	1169	1279	1384	1477	1566	1636	1706	1791	1855	1919	1993	2054	2146	2210
GSE22356	768	883	994	1094	1167	1229	1286	1364	1429	1482	1533	1594	1649	1702	1755
GSE23994	876	1013	1137	1232	1309	1388	1459	1529	1605	1657	1702	1753	1808	1850	1904
GSE38351	885	1003	1098	1180	1256	1332	1407	1462	1517	1575	1630	1698	1748	1803	1861
GSE10715	885		1121	1196	1273	1359	1433		1550	1602		1716	1768	1813	1857
GSE27973		644	702	748	797	850	889	922	967	1010	1043	1077	1114	1143	1182
GSE21138	315	627	1017	1495	2090	2736	3402	4085	4723	5378	5975	6515	7051	7579	8075
GSE11783	995	1151	1274	1383	1489	1578	1679	1782	1861	1935	1996	2060	2133	2205	2274
GSE8192	1272	1478	1657	1816	1951	2057	2178	2282	2371	2445	2534	2608	2684	2755	2827
GSE7757	1038	1218	1354	1471	1565	1682	1774	1848	1933	2006	2079	2156	2235	2301	2349
GSE50568	643	769	879	962	1044	1093	1157	1221	1290	1340	1405	1459	1526	1578	1632
GSE21270	1084	1268	1408	1513	1631	1743	1858	1941	2024	2125	2199
GSE33939	1165	1304	1416	1508	1575	1653	1693	1742	1806	1854	1895	1941	1976	2014	2051
GSE43079	722	857	970	1065	1138	1210	1282	1349	1414	1467	1522	1593	1655	1715	1775
GSE54495	819	965	1081	1186	1273	1364	1446	1523	1599	1677	1747	1809	1866	1936	1997
GSE4488	479	536	583	635	677	722	765	807	834	870	896	917	947	975	995
GSE33769	944	1072	1175	1270	1346	1430	1516	1571	1643	1700	1773	1825	1871	1927	1984
GSE4773	968	1167	1311	1427	1536	1627	1712	1786	1885	1977	2066	2135	2206	2279	2359
GSE9988	641	724	796	859	895	942	978	1016	1045	1075	1115	1154	1171	1197	1214
GSE15824	1250	1485	1670	1815	1947	2052	2165	2286	2382	2471	2560	2650	2749	2828	2934
GSE4536	1333	1555	1723	1852	2000	2134	2264	2376	2483	2569	2670	2760	2829	2937	3030
GSE22435		726	820	882	953	1011	1057	1105	1144	1189	1225	1268	1307	1337	1375
GSE51062	967	1155	1321	1459	1556	1663	1773	1850	1928	2013	2087	2161	2255	2324	2397
GSE30195	955	1123	1237	1384	1491	1583	1661	1761	1838	1915	1987	2070	2117	2185	2252
GSE16879	709	835	925	1000	1064	1129	1177	1239	1282	1319	1362	1406	1437	1488	1518
GSE30391	929	1050	1150	1232	1315	1374	1435	1492	1556	1616	1667	1718	1775	1819	1878
GSE15083	845	967	1092	1190	1286	1357	1429	1494	1565	1633	1696	1753	1822	1872	1932
GSE17372	879	1021	1149	1259	1347	1432	1519	1582	1656	1714	1777	1841	1896	1954	2025
GSE24742	470	546	593	651	715	766	809	854	893	953	993	1019	1047	1092	1124
GSE22563	1372	1613	1808	1988	2125	2266	2366	2476	2566	2655	2738	2819	2909	2990	3070
GSE29903	1312	1520	1689	1842	1977	2099	2215	2334	2434	2534	2622	2692	2782	2856	2929
GSE14827	976	1165	1321	1432	1547	1622	1711	1800	1886	1948	2027	2100	2188	2250	2327
GSE19554	504	592	665	727	782	836	874	919	956	995	1030	1066	1096	1130	1166
GSE13139	788	943	1040	1145	1247	1344		1522	1592	1664	1731	1791	1861	1928	1986
GSE27850	808	914	990	1049	1117	1166	1216	1279	1338	1378	1414	1459	1490	1523	1573
GSE20089	1835	2162	2383	2590	2789	2926	3099	3225	3368	3497	3599	3738	3848	3952	4057
GSE51382	1322	1545	1696	1837	1953	2087	2205	2307	2410	2515	2590	2670	2749	2812	2880
GSE15744	480	555	645	704	765	822	878	938	983	1038	1095	1139	1182	1230	1274
GSE17183	493	561	638	689	744	789	829	870	909	946	978	1018	1054	1094	1125
GSE10896	739	849	954	1026	1093	1167	1242	1300	1348	1395	1441	1484	1533	1578	1629
GSE12446	825	963	1070	1184	1271	1361	1455	1551	1614	1689	1772	1841	1912	1979	2044
GSE65986	1304	1549	1713	1844	1976	2109	2224	2322	2442	2529	2622	2713	2802	2892	2972
GSE65856	972	1146	1287	1396	1503	1585	1691	1774	1844	1922	1988	2047	2105	2169	2235
GSE16193	646	767	871	971	1044	1116	1183	1260	1314	1381	1447	1500	1565	1623	1682
GSE19449	1169	1379	1539	1671	1801	1903	2011	2094	2182	2271	2346	2411	2497	2572	2660
GSE14580	790	902	1012	1112	1176	1220	1277	1327	1373	1427	1469	1512	1548	1600	1648
GSE10820	1066	1259	1403
GSE12777	1643	1916	2137	2326	2512	2667	2817	2960	3073	3211	3332	3438	3546	3631	3739
GSE4780	1214	1380	1538	1669	1791	1899	1991	2075	2166	2236	2315	2378	2430	2511	2585
GSE4587	1220	1447	1634	1774	1913	2033	2138	2257	2362	2459	2556		2730	2821	2889
GSE7305	796	933	1046	1146	1220	1294	1363	1435	1497	1553	1613	1669	1723	1792	1841
GSE35784	1232	1431	1587	1746	1866	1974	2091	2192	2297	2394	2488	2577	2648	2730	2812
GSE28146	452	532	595	657	716	771	813	857	903	949	990	1039	1080	1127	1170
GSE31421	1137	1263	1392	1481	1566	1652	1727	1807	1883	1953	2028	2092	2140	2206	2258
GSE5682	1510	1828	2084	2281	2458	2621	2765	2906	3064	3196	3331	3457	3587	3717	3841
GSE18995	1001	1176	1325	1444	1557	1666	1769	1861	1944	2041	2115	2198	2264	2332	2412
GSE12155	759	875	975	1062	1126	1185	1248	1314	1380	1443	1487	1539	1590	1634	1682
GSE42924			1188	1271	1343	1422	1484	1553	1610	1659	1703	1758	1805	1855	1904
GSE43346		1455	1604	1769	1913	2046	2152	2264	2348	2458	2553	2649	2728	2813	2896
GSE16020	1073	1211	1319	1404	1478
GSE15132	972	1162	1304
GSE9055	833	973	1068	1146	1216	1313	1384	1456	1517	1576	1637	1708	1755	1818	1867
GSE59880	585	666	729	784	836	890	948	998	1034	1077	1120	1155	1198	1240	1285
GSE14924	782	907	1005	1101	1185	1275	1343	1400	1460	1525	1573			1752	1802
GSE8157	880	1034	1148	1264	1371	1471	1578	1676	1771	1862	1958	2040	2099	2185	2286
GSE11881	871	1017	1134
GSE21497	668	761	853	920	982	1035	1087	1123	1171	1216	1271	1309	1351	1394	1419
GSE2397	1396	1712	1972	2169	2337	2503	2635	2780	2888	3009	3134	3257	3368	3468	3588
GSE34573	665	790	898	1007	1090	1145	1214	1278	1343	1407	1471	1520	1581	1630	1686
GSE7753	1454	1693	1880	2042	2202	2330	2437	2560	2644	2734	2821	2896	2975	3055	3121
GSE18728	1505	1968	2416	2796	3200	3556	3889	4237	4549	4848	5144	5449	5717	5991	6258
GSE14668	613	700	773	833	897	943	984	1022	1071	1109	1143	1179	1218	1255	1277
GSE42088	643	724	818	871	908	952	999	1034	1069	1110	1138	1178	1216	1240	1269
GSE19293	914	1073	1217	1333	1424	1508	1600	1681	1758	1838	1902	1974	2040	2113	2185
GSE46239	1453	1903	2295	2712	3043	3372	3694	4013	4309	4584	4901	5162	5438	5719	6007
GSE47881	715	814	891	968	1021	1091	1146	1200	1237	1284	1335	1386	1424	1464	1515
GSE64555	553	652	744	801	866	939	1008	1073	1142	1196	1259	1316	1378	1433	1490
GSE19728	1087	1288	1444	1570	1696	1799	1890	1999	2081	2175	2254	2333	2396	2484	2560
GSE34156	1065	1224	1361	1499	1594	1672	1753	1822	1894	1976	2055	2124	2185	2244	2300
GSE48616	834	949	1037	1121	1193	1260	1315	1364	1426	1468	1525	1561	1606	1649	1699
GSE15455	1433	1678	1885	2060	2212	2338	2451	2565	2666	2752	2847	2920	3012	3097	3179
GSE2842	1167	1372	1559	1713	1851	1965	2076	2196	2299	2384	2464	2540	2627	2717	2797
GSE12368	994	1175	1312	1438	1554	1659	1733	1823	1906	1985	2063	2138	2197	2260	2333
GSE48060		1778	2320	2892	3403	3910	4441	4948	5412	5901	6379	6890	7398	7885	8400
GSE13933	898	1043	1169	1277	1385	1481	1568	1657	1747	1815	1894	1957	2034	2106	2167
GSE48780	1418	1903	2359	2748	3123	3478	3832	4169	4522	4879	5235	5567	5945	6292	6618
GSE15395	1239	1460	1599	1748	1882	2004	2089	2192	2275	2369	2443	2534	2612	2685	2766
GSE6521	768	913	1051	1143	1224	1313	1395	1459	1535	1595	1652	1708	1777	1839	1898
GSE19826	669	796	915	1004	1086	1177	1240	1302	1371	1421	1488	1528	1580	1627	1676
GSE37645	860	1026	1161	1279	1392	1483	1548	1637	1698	1764	1853	1926	1985	2056	2103
GSE89565	1102	1327	1525	1673	1802	1917	2036	2159	2266	2364	2454	2556	2642	2734	2825
GSE27328	1791	2154	2477	2716	2923	3139	3291	3445	3584	3725	3851	3978	4094	4223	4336
GSE12251	811	947	1041	1118	1183	1253	1322	1379	1449	1511	1579	1637	1695	1749	1805
GSE52158	974	1145	1293	1410	1533	1628
GSE22038	1044	1230	1398	1555	1681	1805	1916	2003	2110	2195	2284	2385	2481	2561	2625
GSE55541	976	1174	1314	1426	1550	1645	1749	1825	1908		2056	2132	2202	2270	2348
GSE38517	1732	2156	2528	2853	3127	3387	3615	3832	4049	4276	4505	4732	4947	5161	5391
GSE21654	1113	1289	1467	1597	1714	1830	1935	2014	2093	2195	2274	2354	2428	2490	2566
GSE37416	1068	1178	1266										1797	1833	1868
GSE11292	761	882	998	1076	1145	1207	1273	1328	1389	1444	1503	1557	1617	1663	1718
GSE12720	935	1059	1171	1275	1382	1455	1534	1612	1673	1732	1795	1861	1913	1968	2029
GSE16677	882	1038	1150	1255	1356	1433	1515	1596	1686	1780	1841	1914	1974	2027	2085
GSE58812	1504	1752	1946	2115	2269	2423	2559	2688	2813	2933	3041	3166	3270	3351	3462
GSE52237	719	842	961	1054	1141	1220	1297	1373	1426	1487	1548	1600	1669	1716	1771
GSE65144	612	739	820	883	947	1015	1080	1129	1189	1236	1284	1336	1373	1417	1469
GSE26307	796	937	1058	1179	1266	1347	1425	1500	1576	1654	1730	1801	1875	1941	2019
GSE20146	544	631	708	766	842	904	961	1010	1063	1109	1153	1205	1243	1283	1343
GSE14834	901	1058	1191	1307	1409	1496	1576	1653	1729	1831	1900	1963	2047	2122	2169
GSE5675	846	985	1102	1185	1275	1366	1450	1527	1588	1666	1740	1799	1866	1933	2001
GSE27928	487	596	677	744	817	870	920	971	1007	1048	1091	1139	1172	1210	1258
GSE21723	842	957	1054	1143	1213	1290	1366	1424	1486	1524	1601	1651	1701	1760	1816
GSE37265	1667	2157	2495	2810	3089	3345	3588	3835	4051	4288	4492	4707	4914	5111	5347
GSE7392	775	892	987	1082	1145	1211	1288	1348	1405	1459	1495	1541	1587	1634	1676
GSE13353	778	909	1021	1112	1188	1273	1332	1388	1459	1504	1560	1611	1667	1713	1759
GSE15389	837	985	1102	1198	1282	1355	1426	1510	1589	1661	1719	1775	1829	1886	1949
GSE66161		1106	1245	1346	1454	1540	1644	1743	1840	1939	2030	2107	2187	2257	2333
GSE13274	545	614	681	762	807	861	893	942	975	1015	1052	1086	1120	1157	1187
GSE10138	764	915	1025	1112	1203	1288	1376	1433	1507	1574	1650	1696	1748	1801	1861
GSE8514	618	725	807	873	948	1010	1052	1112	1159	1204	1250	1288	1341	1374	1421
GSE42660	1373	1863	2342	2798	3175	3520	3818	4093	4396	4703	4965	5193	5436	5683	5913
GSE13122	1552	1898	2219	2470	2727	2954	3194	3405	3635	3852	4038	4286	4508	4718	4955
GSE30903	895	1034	1156	1267	1356	1428	1507	1572	1640	1713	1784	1847	1897	1959	2023
GSE10714	843	988	1109	1203	1285	1356	1442	1499	1578	1633	1693	1737	1797	1864	1926
GSE18271	1172	1388	1553	1684	1794	1899	1998	2098	2184	2274	2376	2467	2549	2632	2705
GSE25145	668	789	887	982	1052				1298	1342	1393	1437	1490	1531	1574
GSE15913	735	869	975	1082	1171	1261	1330	1383	1458	1530	1587	1643	1700	1757	1815
GSE26339	1580	1808	1990	2146	2272	2387	2509	2604	2701	2792	2870	2937	3011	3095	3181
GSE87007	967	1275	1554	1764	1984	2171	2368	2562	2747	2934	3094	3253	3426	3560	3733
GSE43580	1291	1499	1675	1845	1994	2130	2249	2360	2465	2572	2683	2795	2882	2981	3073
GSE12662	607	709	791	884	941	1000	1048	1102	1156	1214	1248	1296	1343	1393	1431
GSE12667	955	1131	1253	1374	1476	1577	1647	1721	1788	1865	1942	2020	2084	2155	2216
GSE65823	929	1078	1222	1331	1421	1507	1600	1683	1774	1838	1918	1991	2054	2122	2187
GSE4452	1010	1180	1328	1445	1550	1642	1738	1825	1890	1963	2045	2115	2199	2279	2359
GSE23117	781	912	1025	1126	1201	1288	1350	1435	1488	1553	1607	1680	1742	1806	1858
GSE58667	734	863	950	1034	1098	1160	1213	1269	1327	1383	1427	1474	1514	1570	1623
GSE14334	1217	1838	2382	2896	3436	3954	4447	4983	5507	6022	6536	7002	7546	8087	8550
GSE65135	689	803	898	962	1024	1076	1122	1177	1231	1281	1327	1372	1410	1453	1501
GSE28019	1474	1743	1976	2181	2343	2525	2668	2801	2915	3033	3144	3257	3364	3453	3556
GSE21687	1253	1484	1669	1835	1980	2121	2236	2350	2459	2577	2685	2776	2859	2950	3042
GSE10135	761	927	1038	1132	1237	1329	1412	1496	1570	1650	1702	1765	1845	1905	1964
GSE69657	1510	1814	2044	2242	2394	2548	2713	2840	2961	3085	3198	3309	3394	3484	3566
GSE12086	810	956	1085	1210	1294	1373	1470	1559	1646	1717	1794	1859	1930	2000	2055
GSE14519	1374	1603	1795	1966	2091	2213	2330	2443	2561	2650	2724	2798	2866	2944	3030
GSE53441	1243	1665	2052	2408	2762	3099	3409	3713	4049	4374	4717	5086	5466	5839	6194
GSE22342	859	986	1088	1196	1289	1373	1455	1518	1573	1638	1704	1749	1806	1859	1908
GSE21496	741	842	918	985	1056	1129	1186	1237	1286	1351	1398	1448	1515	1559	1604
GSE50772	647	749	816	897	945	1027	1083	1134	1187	1239	1292	1341	1382	1420	1456
GSE25941	1600	1848	2058	2254	2437	2570	2720	2854	2944	3052	3167	3265	3357	3451	3550
GSE7967	724	827	900	966	1032	1086	1141	1190	1237	1285	1327	1365	1400	1436	1480
GSE69606	765	893	980	1057	1140	1214	1264	1314	1366	1416	1470	1515	1560	1606	1654
GSE42203	1177	1390	1566	1731	1881	1992	2103	2217	2329	2438	2553	2657	2738	2829	2905
GSE13314	607	716	816	893	967	1028	1085	1135	1199	1257	1304	1362	1427	1490	1536
GSE80320	1096	1311	1482	1633	1766
GSE6088	698	815	917	1010	1094	1162	1216	1282	1341	1406	1473	1541	1596	1666	1724
GSE73224	823	994	1095	1205	1303	1389	1491	1556	1615	1677	1749	1810	1868	1928	1980
GSE30174	463	529	581	642	680	729	772	809	847	880	906	923	948	984	1008
GSE21610	612	711	782	838	896	964	1006	1040	1085	1123	1171	1208	1258	1294	1330
GSE7014	863	999	1111	1202	1276	1359	1432	1505	1570	1621	1668	1720	1766	1807	1847
GSE19697	885	1020	1140	1243	1337	1438	1520	1596	1686	1759	1815	1876	1944	2009	2082
GSE18637	846	1014	1150	1263	1369	1466	1560	1645	1725	1786	1848	1922	1988	2063	2128
GSE37567	976	1481	2024	2550
GSE11190	830	945	1059	1164	1245	1306	1374	1444	1505	1547	1595	1648	1690	1741	1788
GSE13488	926	1038	1136	1230	1309	1362	1411	1468	1516	1555	1601	1641	1685	1730	1778
GSE9656	985	1180	1304	1430	1536	1629	1724	1814	1911	2005	2095	2178	2255	2342	2406
GSE8823	990	1124	1236	1336	1427	1523	1598	1654	1716	1781	1840	1899	1944	1999	2082
GSE19667	824	994	1132	1244	1335	1432	1531	1613	1687	1763	1824	1893	1985	2057	2129
GSE51373	1381	1604	1812	1996	2144	2281	2411	2526	2638	2747	2840	2931	3037	3137	3231
GSE19578	1090	1297	1469	1600	1735	1845	1959	2069	2168	2257	2338	2452	2536	2624	2722
GSE13319	918	1058	1165	1267	1348	1428	1520	1593	1669	1736	1794	1861	1921	2008	2073
GSE12113	873	1020	1156	1266	1349	1431	1517	1584	1675	1756	1807	1877	1947	2005	2072
GSE7553	1181	1404	1595	1773	1937	2065	2183	2289	2398	2515	2600	2680	2756	2859	2945
GSE11227	844	964	1048	1140	1224	1300	1363	1432	1491	1546	1597	1643	1683	1732	1788
GSE8671	684	813	909	1007	1097	1156	1208	1267	1333	1392	1455	1503	1563	1625	1670
GSE1643	907	1046	1164	1265	1351	1449	1519	1580	1639	1699	1778	1835	1894	1939	1996
GSE28702	471	603	682	776	865	940	1005	1082	1137	1197	1250	1309	1369	1415	1486
GSE5547	1213	1390	1534	1657	1773	1869	1954	2032	2094	2168	2230	2298	2371	2433	2492
GSE19750	699	823	916	1006	1074	1134	1190	1237	1289	1344	1399	1445	1489
GSE19330	931	1081	1199	1318	1418	1509	1577	1659	1742	1810	1868	1933	1989	2055
GSE13715			1931	2099	2260	2425	2549	2672	2797	2930	3041	3153	3261	3366	3449
GSE21094	850	990	1104	1213	1309	1366	1437	1494	1567	1646	1702	1761	1823	1881	1942
GSE16696	816	977	1102	1215	1323	1421	1500	1576	1645	1718	1799	1878	1943	1997	2051
GSE8581	985	1153	1293	1429	1538	1631	1724	1813	1901	1970	2061	2152	2250
GSE19352	1142	1362	1550	1695	1823	1922	2022	2118	2236	2326	2420	2492	2581	2673	2743
GSE5081	609	719	816	898	953	1010	1061	1120	1168	1202	1250	1298	1339	1379	1437
GSE8167		1695	2128	2617	3218	3905	4680	5501	6313	7155	7901	8647	9253	9848	10347
GSE9526	803	930	1019	1098	1169	1227	1292	1351	1401	1452	1503	1561	1612	1661	1720
GSE34824	1068	1305	1467	1604	1730	1844	1948	2053	2145	2237	2334	2424	2507	2605	2687
GSE33135	1511	1940	2317	2655	2956	3232	3522	3820	4121	4422	4700	4951	5214	5479	5751
GSE4183	992	1150	1292	1404	1530	1614	1715	1799	1889	1974	2051	2124	2198	2283	2361
GSE20910	850	990	1104	1213	1309	1366	1437	1494	1567	1646	1702	1761	1823	1881	1942
GSE16837	820	912	992	1058	1110	1157	1214	1257	1299	1344	1373	1408	1431	1462	1495
GSE25507	1092	1263	1402	1517	1601	1707	1796	1876	1960	2028	2096	2158	2226	2291	2349
GSE4588	688	792	884	951	1017	1089	1150	1213	1253	1314	1352	1395	1447	1486	1530
GSE69590		987	1103	1179	1274	1334	1404	1465	1527	1587	1649	1713	1773	1818	1873
GSE31159	1544	1807	2008	2173	2346	2486	2631	2749	2863	2965	3066	3175	3274	3377	3469
GSE14901	597	690	766	824	871	934	976	1020	1067	1109	1145	1182	1206	1236	1274
GSE37715	601	697	768	826	889	943	984	1033	1070	1103	1137	1173	1210	1241	1268
GSE7513	523	600	662	704	752	802	834	867	912	948	989	1023	1052	1087	1114
GSE11710	1077	1256	1397	1508	1618	1733	1850	1937	2023	2099	2162	2241	2327	2410	2474
GSE3156	1507	1765	2005	2160	2316	2453	2569	2685	2785	2900	3009	3106	3196	3288	3364
GSE9212	1593	1837	2045	2215	2358	2505	2658	2762	2869	2960	3061	3139	3236	3323	3403
GSE20559	1178	1378	1556	1690	1823	1920	2026	2125	2212	2302	2383	2443	2517	2601	2666
GSE64738			1689		1940	2063	2173	2266	2365	2436	2533	2614	2687	2757	2827
GSE1145	1137	1318	1502	1628	1756	1865	1955	2065	2172	2253	2344	2429	2521	2603	2670
GSE23597	882	996	1105	1196	1281	1357	1434	1513	1564	1629	1679	1747	1804	1863	1933
GSE17114	1233	1790	2323	2845	3317	3805	4245	4661	5095	5551	5978	6438	6878	7355	7848
GSE27200	1595	1910	2150	2395	2605	2792	3003	3182	3374	3519	3694	3846	4000	4198	4385
GSE11348	799	910	1013	1101	1173	1253	1327	1390	1457	1511	1580	1637	1692	1748	1804
GSE7624	999	1211	1366	1513	1622	1718	1820	1918	2015	2093	2164	2247	2313	2387	2459
GSE4757	622	736	842	940	1027	1102	1191	1262	1332	1398	1458	1517	1575	1625	1695
GSE12079	859	1000	1139	1242	1325	1420	1500	1574	1632	1695	1765	1831	1885	1951	2012
GSE6764	621	687	749	800	839	887	931	964	997	1042	1089	1124	1157	1189	1215
GSE18090	1029	1196	1326	1434	1550	1635	1726	1794	1871	1937	2004	2044	2110	2173	2227
GSE46687	889	1034	1152	1252	1338	1421	1505	1578	1643	1700	1765	1811	1877	1959	2015
GSE34599	914	1094	1234	1348	1459	1554	1642	1733	1820	1900	1958	2044	2120	2200	2282
GSE16870	1074	1258	1402	1508	1626	1732	1834	1926	2013	2103	2169	2247	2321	2374	2439
GSE17743	744	959	1112	1252	1370	1463	1562	1634	1732	1824	1909	1995	2069	2161	2254
GSE2817	1106	1303	1464	1577	1706	1803	1916	2014	2100	2184	2265	2340	2420	2496	2574
GSE22225	1083	1253	1393	1508	1626	1720	1816	1891	1970	2033	2104	2200	2284	2358	2422
GSE43502	1132	1665	2217	2803	3388	3993	4576	5173	5744	6345	6949	7522	8138	8698	9249
GSE55609	1493	1758	1986	2170	2343	2497	2628	2751	2864	2967	3078	3196	3300	3391	3495
GSE13911	592	709	785	880	966	1043	1093	1139	1184	1243	1297	1359	1413	1463	1531
GSE9770	752	868	983	1072	1159	1238	1305	1361	1428	1502	1563	1620	1669	1720	1773
GSE68231	623	712	797	863	916	970	1017	1069	1113	1154	1196	1237	1290	1320	1358
GSE52139	702	824	939	1043	1133	1211	1274	1345	1418	1490	1544	1616	1674	1718	1762
GSE32057	574	659	748	819	890	951	1000	1055	1100	1156	1207	1252	1297	1340	1380
GSE36176		1036	1154	1240	1311	1379	1455	1519	1574	1620	1673	1739	1786	1822	1865
GSE20538	1565	1955	2318	2640	2905	3189	3506	3756	4041	4316	4541	4809	5055	5308	5539
GSE24810	1639	2074	2481	2846	3157	3477	3738	4010	4316	4587	4848	5085	5358	5581	5812
GSE7158	779	907	1002	1093	1161	1230	1298	1365	1415	1460	1523	1579	1636	1685	1733
GSE5563	673	787	881	946	1023	1091	1162	1227	1301	1360	1411	1462	1519	1571	1617
GSE7216	1007		1298	1390	1458	1561		1708
GSE12090	1227	1453	1646	1777	1910	2031	2143	2238	2339	2434	2531	2614	2704	2781	2863
GSE57317	1051	1217	1339	1455	1543	1649	1746	1812	1890	1951	2021	2092	2163	2222	2286
GSE17189	879	1021	1149	1259	1347	1432	1519	1582	1656	1714	1777	1841	1896	1954	2025
GSE27887	1481	1901	2303	2632	2958	3223	3526	3784	4026	4248	4489	4707	4924	5148	5380
GSE5827	1443	1705	1925	2106	2262	2408	2527	2661	2796	2920	3022	3140	3250	3359	3459
GSE8668	729	839	922	984	1040	1086	1135	1178	1217	1252	1291	1325	1358	1393	1417
GSE9599	887	1019	1125	1220	1317	1408	1500	1575	1652	1742	1796	1866	1924	1988	2042
GSE39889	618	695	770	810	855	906	945	974	1005	1032	1058	1094	1114	1137	1162
GSE66936	893	1036	1167	1236	1313	1403	1469	1565	1615	1663	1730	1785	1839	1899	1950
GSE5372	868	1011	1123	1258	1357	1452	1541	1616	1708	1785	1870	1947	2008	2070	2131
GSE10063		1158	1303
GSE7890	902	1017	1130	1218	1302	1388	1440	1512	1587	1639	1686	1753	1799	1848	1880
GSE6269	840	973	1078												1809
GSE73537	1186	1406	1590	1747	1872	1996	2103	2203	2307	2399	2490	2575	2670	2748	2826
GSE11761	591	698	759	812	871	926	983	1039	1084	1123	1162	1207	1247	1287	1315
GSE52553	1220	1429	1610		1890	2004	2122	2206	2303	2407	2490	2570	2639	2717	2787
GSE87006	1088	1354	1575	1754	1910	2084	2213	2357	2489	2621	2752	2891	3025	3154	3288
GSE28326	595	691	756	824	880	941	986	1022	1067	1108	1146	1183	1227	1266	1303
GSE12453	675	767	864	927	1000	1063	1121	1169	1216	1265	1312
GSE18015	455	539	607	666	709	755	803	860	905	975	1019	1076	1129	1180	1215
GSE31681	579	670	735	785	832	896	931	977	1022	1055	1081	1120	1161	1190	1223
GSE3141	846	980	1106	1198	1263	1353	1432	1517	1578	1667	1740	1814	1885	1931	1984
GSE29986	1061	1272	1431	1542	1652	1762	1868	1959	2054	2129	2208	2287	2363	2439	2533
GSE47969	1128	1649	2094	2543	2959	3380	3798	4211	4653	5069	5504	5934	6336	6770	7253
GSE15932	1049	1212	1334	1449	1546	1632	1723	1787	1864	1925	1990	2067	2136	2189	2257
GSE21422	566	659	730	796	856	917	981	1017	1056	1094	1124	1153	1182	1215	1258
GSE51997	902	1032	1150	1230	1316	1384	1452	1518	1583	1637	1691	1754	1816	1866	1915
GSE17032	741	845	934	1026	1104	1171	1244	1295	1349	1397	1455	1501	1545	1596	1646
GSE4386	906	1040	1132	1211	1295	1356	1423	1489	1551	1605	1652	1697	1739	1791	1831
GSE17170	448	671	829	1054	1238	1411	1615	1802	1995	2182	2393	2586	2800	3006	3190
GSE44740	885	1026	1126	1210	1294	1361	1433	1494	1559	1627	1678	1729	1786	1834	1893
GSE10406	682	797	912	998	1089	1159	1234	1292	1346	1404	1450	1507	1579	1635	1716
GSE6364	733	859	968	1056	1131	1206	1279	1338	1388	1445	1495	1546	1602	1659	1711
GSE30536	907	1034	1142	1226	1289	1351	1424	1483	1537	1596	1648	1687	1741	1775	1815

## Sheet: README
CES Tab
Combined Enrichment Score (CES) of the output modules with respect to the Reactome pathways for 300 microarray studies
using a filter p-value from 0.05 to 0.4
See Supplementary File S1 for a precise description of the CES
Number of genes Tab
Number of genes selected for CEMiTool using a filter p-value from 0.05 to 0.4 for the 300 microarray studies
Empty cells mean CEMiTool could not be run (no beta value found)
