# Supplementary material for: CEMiTool: a Bioconductor package for performing comprehensive modular co-expression analyses
Source: BMC Bioinformatics. 2018 Feb 20;19:56. doi: 10.1186/s12859-018-2053-1 (PMC5819234; doi:10.1186/s12859-018-2053-1)
Supplement: Supplementary file 3 — Table S2. List of 1000 microarray studies utilized in Fig. 6. (XLSX 37 kb) [file 12859_2018_2053_MOESM3_ESM.xlsx]

## Sheet: Studies
study	n_genes	n_mods
GSE35659	4479	65
GSE53786	3033	8
GSE54992	4180	5
GSE61304	3301	13
GSE93291	3901	11
GSE19420	2877	13
GSE21138	1017	4
GSE21723	1054	7
GSE29013	2731	5
GSE32646	3837	8
GSE41804	3921	11
GSE63941	1719	5
GSE66305	3135	6
GSE75436	3649	11
GSE79973	3666	11
GSE88770	2801	8
GSE9348	1271	4
GSE10138	1025	4
GSE10245	3084	16
GSE10792	3205	10
GSE10927	2843	7
GSE11001	2426	6
GSE11524	1784	7
GSE12777	2137	17
GSE15605	2428	4
GSE16391	2859	11
GSE16446	2932	9
GSE18549	3397	12
GSE18637	1150	5
GSE19067	2004	3
GSE23177	1278	5
GSE23501	3064	10
GSE25638	2825	9
GSE26906	3311	9
GSE27858	1201	5
GSE28392	1615	18
GSE29220	3339	22
GSE29621	2693	10
GSE31684	3000	8
GSE32280	2547	12
GSE33371	2843	7
GSE33846	2678	9
GSE34171	1437	7
GSE34620	3404	8
GSE35144	2437	4
GSE35640	3186	5
GSE35809	2877	13
GSE35896	3034	8
GSE35935	1323	6
GSE36830	2190	21
GSE37892	3254	9
GSE38627	1443	7
GSE39923	3012	2
GSE41568	2558	7
GSE42048	1601	5
GSE42568	3383	14
GSE43365	1452	11
GSE43580	1675	14
GSE44104	3119	10
GSE44971	3100	6
GSE45404	2820	8
GSE4780	1538	12
GSE47881	891	5
GSE47969	2094	9
GSE48906	2844	10
GSE49541	3049	11
GSE51401	3467	7
GSE53355	3219	9
GSE57303	3058	9
GSE59808	1680	9
GSE64857	1293	8
GSE68182	3482	9
GSE68891	1447	7
GSE70910	2554	8
GSE73024	1329	10
GSE7553	1595	9
GSE7621	1097	8
GSE79545	2975	10
GSE90521	2903	9
GSE90563	3025	8
GSE9250	2133	9
GSE10327	1810	13
GSE10524	1394	8
GSE11151	1599	14
GSE11761	759	6
GSE12172	2553	8
GSE12452	2949	11
GSE12720	1171	6
GSE13351	1891	10
GSE13933	1169	13
GSE14017	3116	15
GSE14407	1321	8
GSE14901	766	4
GSE14973	2624	11
GSE15026	2833	16
GSE15329	3113	13
GSE15773	2207	14
GSE16515	522	6
GSE16791	3303	14
GSE16879	925	6
GSE17025	1614	9
GSE17537	2924	16
GSE17618	3086	11
GSE17624	1533	4
GSE17700	3729	16
GSE18088	2760	9
GSE18323	1932	13
GSE18608	1165	7
GSE19293	1217	15
GSE19475	1817	13
GSE19615	1515	10
GSE19728	1444	11
GSE20211	2542	8
GSE20559	1556	17
GSE21496	918	11
GSE21687	1669	13
GSE22035	2866	9
GSE22056	3360	11
GSE22138	3586	11
GSE22229	2646	12
GSE22707	2767	16
GSE22759	2840	16
GSE25613	2683	21
GSE25941	2058	12
GSE26193	3331	11
GSE26457	1094	6
GSE26526	2365	14
GSE2677	1276	8
GSE27200	2150	7
GSE27536	3023	16
GSE27678	3023	14
GSE27854	2746	12
GSE28019	1976	13
GSE28238	3570	7
GSE28571	2935	11
GSE28702	682	5
GSE28842	2272	16
GSE29450	2998	8
GSE30153	1581	9
GSE3141	1106	9
GSE32876	2089	12
GSE3292	2873	14
GSE32962	1810	10
GSE33331	2584	12
GSE33687	2268	5
GSE34111	2712	7
GSE34771	2603	8
GSE34942	3078	14
GSE35348	890	6
GSE35711	1702	9
GSE37199	2734	12
GSE37371	1107	9
GSE3744	3066	15
GSE37750	2729	11
GSE38517	2528	8
GSE38663	2918	6
GSE38718	2494	9
GSE39084	2907	7
GSE39134	3223	16
GSE39816	2975	15
GSE40367	2588	8
GSE41445	1644	17
GSE41669	1402	6
GSE42038	1315	12
GSE42057	772	8
GSE42203	1566	13
GSE42404	3166	13
GSE42952	526	3
GSE43346	1604	15
GSE43358	2835	11
GSE43502	2217	12
GSE44905	4143	32
GSE45267	2821	8
GSE45435	2845	12
GSE45536	2535	12
GSE45670	1301	7
GSE4588	884	4
GSE4619	1263	8
GSE46602	3298	20
GSE48390	2755	19
GSE4843	1702	14
GSE4845	1702	14
GSE48905	2853	12
GSE5102	1451	10
GSE51105	2838	15
GSE51373	1812	11
GSE52237	961	6
GSE53798	2813	18
GSE54323	3191	12
GSE54567	1941	12
GSE56313	3122	10
GSE5675	1102	11
GSE57309	1350	6
GSE58133	3145	9
GSE58984	3055	15
GSE59312	3026	14
GSE62080	2593	13
GSE63885	2894	11
GSE64555	744	6
GSE65127	2394	12
GSE65144	820	8
GSE6532	3011	10
GSE66002	2773	13
GSE66354	2507	8
GSE67066	2979	16
GSE6764	749	7
GSE68720	3596	12
GSE68871	3150	10
GSE68889	2828	20
GSE70102	1553	9
GSE7127	1839	11
GSE7152	1774	15
GSE74266	3178	10
GSE75316	2789	11
GSE76274	3022	14
GSE7696	3101	14
GSE7757	1354	9
GSE7788	2677	5
GSE81183	2294	13
GSE82155	1047	6
GSE8332	2186	9
GSE86613	3129	12
GSE8671	909	3
GSE87377	2685	13
GSE10041	482	6
GSE10281	1598	14
GSE10406	912	7
GSE10609	1866	10
GSE10810	1270	5
GSE10916	1659	10
GSE11618	2461	4
GSE12155	975	9
GSE12662	791	5
GSE13041	1461	10
GSE13314	816	7
GSE13787	3251	18
GSE13811	1180	11
GSE13911	785	7
GSE14001	1208	8
GSE14245	640	4
GSE14315	3312	24
GSE14580	1012	6
GSE14827	1321	13
GSE14880	3325	11
GSE15455	1885	20
GSE16155	2271	12
GSE16157	1607	10
GSE16476	1649	8
GSE16581	1270	9
GSE17032	934	10
GSE17061	1345	12
GSE17114	2323	16
GSE17189	1149	11
GSE17372	1149	11
GSE17907	1319	7
GSE18490	3269	19
GSE18674	3269	19
GSE18897	1659	5
GSE18995	1325	10
GSE19449	1539	15
GSE19554	665	5
GSE19578	1469	12
GSE19650	499	4
GSE19804	3067	17
GSE19826	915	12
GSE20565	3291	11
GSE20596	2934	10
GSE20708	2818	17
GSE20910	1104	9
GSE21029	1409	11
GSE21094	1104	9
GSE21369	3414	9
GSE21510	3057	5
GSE21610	782	9
GSE22225	1393	9
GSE22250	3284	15
GSE22325	4733	52
GSE22771	1389	14
GSE24206	2604	11
GSE25330	1316	5
GSE26307	1058	7
GSE26713	3199	10
GSE26910	2913	13
GSE27262	393	5
GSE27716	3067	16
GSE2817	1464	10
GSE28422	1963	13
GSE28724	2922	17
GSE28826	3075	15
GSE29023	1392	12
GSE29684	5512	65
GSE29819	1056	11
GSE30010	2576	8
GSE31177	2042	10
GSE31546	2943	16
GSE32317	2447	16
GSE32374	3378	30
GSE33223	3165	14
GSE34573	898	7
GSE34599	1234	10
GSE35478	3118	20
GSE35493	3716	15
GSE35571	2784	11
GSE36245	1630	7
GSE37642	2576	12
GSE37838	2603	14
GSE38511	2670	14
GSE39204	3199	12
GSE39409	2953	13
GSE41329	1532	7
GSE41668	1240	7
GSE42045	1435	6
GSE4302	3058	10
GSE43079	970	11
GSE4452	1328	10
GSE44740	1126	10
GSE4498	1219	6
GSE45216	2937	19
GSE46106	2991	15
GSE46239	2295	10
GSE46385	2830	13
GSE46819	3233	13
GSE47389	3112	13
GSE47577	2836	15
GSE48060	2320	11
GSE49243	1620	11
GSE49958	2099	9
GSE50161	2821	10
GSE50385	2148	9
GSE50567	3149	14
GSE51981	3778	12
GSE53157	1735	12
GSE53223	2735	17
GSE53668	1495	10
GSE5372	1123	9
GSE54495	1081	6
GSE54572	2062	11
GSE55201	2552	14
GSE55945	1705	12
GSE56449	3322	15
GSE56670	2372	24
GSE57255	868	3
GSE57317	1339	11
GSE5764	1823	11
GSE58565	3492	23
GSE58792	2919	12
GSE58812	1946	8
GSE5900	1058	6
GSE60028	1786	8
GSE6054	946	7
GSE60542	2891	11
GSE6088	917	6
GSE62156	2868	9
GSE63514	3635	14
GSE64913	2782	13
GSE65359	4736	5
GSE66360	3039	5
GSE70051	2398	9
GSE71717	1652	9
GSE72359	1473	5
GSE73537	1590	12
GSE7392	987	5
GSE75230	1198	5
GSE76293	3108	11
GSE79706	2862	16
GSE84713	3150	16
GSE87006	1575	11
GSE87813	2800	14
GSE8894	3272	11
GSE89565	1525	10
GSE9031	2692	26
GSE9843	2934	10
GSE10135	1038	11
GSE10971	1743	10
GSE11078	3248	14
GSE11100	1762	13
GSE11285	1512	10
GSE11348	1013	5
GSE1145	1502	7
GSE11791	1342	9
GSE11831	2507	16
GSE12121	926	7
GSE12187	1231	6
GSE12368	1312	11
GSE12417	3043	15
GSE12460	3461	10
GSE12667	1253	11
GSE12763	1614	12
GSE13506	2171	13
GSE13887	999	6
GSE13896	1338	13
GSE14062	3252	14
GSE14378	2927	21
GSE14834	1191	14
GSE14858	3188	20
GSE15083	1092	11
GSE15209	3159	7
GSE15240	2501	13
GSE15490	2655	16
GSE15543	2734	10
GSE16455	1208	9
GSE16589	1395	8
GSE16615	3641	14
GSE16696	1102	12
GSE17306	2945	14
GSE17743	1112	8
GSE17800	1305	15
GSE18090	1326	12
GSE18497	1290	13
GSE18842	3031	7
GSE19069	1910	4
GSE19352	1550	12
GSE19404	3073	20
GSE19577	3242	21
GSE19750	916	5
GSE19829	2932	15
GSE20196	1556	13
GSE20711	2963	11
GSE20948	1458	12
GSE20950	2025	10
GSE21354	1391	7
GSE21554	3487	5
GSE21912	1342	5
GSE22183	2901	13
GSE22224	2690	17
GSE22342	1088	13
GSE22356	994	7
GSE22968	1237	11
GSE23073	2135	11
GSE23629	3238	18
GSE25462	570	5
GSE25487	2673	11
GSE26339	1990	14
GSE26511	2764	15
GSE26576	1310	11
GSE26966	2057	6
GSE27651	2062	9
GSE27850	990	9
GSE29370	2925	13
GSE29605	1429	14
GSE29683	3172	11
GSE30195	1237	12
GSE30499	1454	12
GSE30531	1463	8
GSE30536	1142	6
GSE32590	2818	9
GSE32676	2997	16
GSE32887	1676	4
GSE34824	1467	12
GSE35426	3487	5
GSE35725	1781	14
GSE35784	1587	10
GSE36771	2894	10
GSE37364	1322	5
GSE37964	2037	12
GSE38351	1098	10
GSE38885	3213	12
GSE39671	3155	9
GSE41613	2906	13
GSE41672	973	8
GSE42114	3255	9
GSE43081	2621	15
GSE4536	1723	17
GSE4608	1371	9
GSE46449	2298	17
GSE47051	3203	12
GSE47855	1598	12
GSE48311	1530	12
GSE50484	1936	10
GSE50568	879	5
GSE50614	2944	11
GSE5086	1439	9
GSE50868	3277	16
GSE51798	2973	6
GSE52327	3231	16
GSE52891	3024	26
GSE53224	1265	8
GSE53441	2052	14
GSE53757	1079	5
GSE53820	2785	15
GSE54568	2129	13
GSE56026	3003	7
GSE57051	1213	9
GSE60184	2851	18
GSE60697	2826	16
GSE60926	3066	16
GSE61697	1226	8
GSE63626	1314	13
GSE6465	1119	7
GSE6521	1051	7
GSE65986	1713	12
GSE68172	2830	15
GSE69967	2585	10
GSE70124	3408	18
GSE70461	1500	12
GSE70678	1542	16
GSE71258	1177	4
GSE71935	3179	25
GSE73066	3186	16
GSE7509	1425	10
GSE7624	1366	14
GSE7753	1880	12
GSE79768	2289	14
GSE84422	2811	14
GSE85258	2900	14
GSE86574	3781	12
GSE87007	1554	8
GSE87072	2215	9
GSE9599	1125	12
GSE9759	1621	7
GSE9988	796	6
GSE10021	2864	16
GSE10282	2962	16
GSE10714	1109	7
GSE11407	1351	12
GSE11504	2564	12
GSE12079	1139	10
GSE12902	2825	21
GSE13122	2219	11
GSE13319	1165	10
GSE13367	2080	10
GSE13670	1331	7
GSE13837	1491	11
GSE14108	3009	20
GSE14334	2382	13
GSE14383	2775	8
GSE14386	2961	13
GSE15296	1251	12
GSE15389	1102	8
GSE15913	975	5
GSE15932	1334	10
GSE16161	2962	13
GSE16193	871	6
GSE16728	1330	7
GSE16870	1402	14
GSE17170	829	7
GSE17920	3010	10
GSE18015	607	6
GSE18113	1504	8
GSE18206	1734	10
GSE18670	532	3
GSE19303	1314	12
GSE19383	1670	6
GSE19667	1132	8
GSE19697	1140	11
GSE19982	2769	19
GSE20146	708	7
GSE21497	853	9
GSE21654	1467	11
GSE22038	1398	14
GSE22544	3358	18
GSE22619	2714	14
GSE23593	2947	18
GSE24187	2778	20
GSE24795	2942	11
GSE24810	2481	15
GSE25507	1402	10
GSE25550	2638	9
GSE26495	2273	9
GSE26787	2670	11
GSE2748	2783	13
GSE27928	677	7
GSE28026	3318	26
GSE28146	595	6
GSE29614	2602	15
GSE29903	1689	11
GSE29986	1431	11
GSE30161	2764	4
GSE30674	2957	8
GSE31159	2008	12
GSE31192	3314	19
GSE31421	1392	15
GSE31534	1463	5
GSE3156	2005	17
GSE31681	735	9
GSE32323	2507	4
GSE33585	1900	6
GSE33658	3317	19
GSE33874	3851	35
GSE34205	103	2
GSE35218	1515	12
GSE35925	3020	18
GSE36895	2863	7
GSE37418	2538	12
GSE37715	768	9
GSE37768	2899	20
GSE38666	1241	7
GSE39889	770	9
GSE3998	1279	11
GSE4036	1243	6
GSE40904	2709	24
GSE41137	2727	19
GSE4183	1292	8
GSE41863	1493	8
GSE43475	3077	13
GSE45426	2431	5
GSE45921	1363	14
GSE46170	2959	12
GSE46687	1152	13
GSE48780	2359	14
GSE49695	2062	11
GSE50774	3047	23
GSE51062	1321	7
GSE51395	2729	11
GSE5206	2636	10
GSE52360	3010	12
GSE52553	1610	14
GSE52712	4176	24
GSE53890	2656	9
GSE55609	1986	9
GSE55650	2455	14
GSE56237	2336	17
GSE5787	3117	22
GSE58558	2921	17
GSE5883	876	8
GSE59880	729	8
GSE6338	1024	9
GSE6364	968	7
GSE65135	898	9
GSE66533	3165	11
GSE66698	1994	9
GSE67098	2140	18
GSE67321	1862	10
GSE6791	3293	13
GSE6798	1207	7
GSE68801	2455	10
GSE71063	2196	14
GSE72623	2929	11
GSE74195	3060	13
GSE7486	1342	12
GSE7513	662	9
GSE78132	2501	11
GSE7890	1130	15
GSE8167	2128	10
GSE8507	1457	7
GSE8615	1237	11
GSE8823	1236	12
GSE90138	2216	13
GSE9826	1872	4
GSE9844	3138	15
GSE10700	1096	9
GSE10896	954	7
GSE11166	2391	10
GSE11190	1059	4
GSE11227	1048	7
GSE12992	3276	14
GSE14844	2139	16
GSE14905	2903	14
GSE15258	4133	21
GSE15398	1443	11
GSE15477	2080	18
GSE15583	1360	11
GSE15744	645	7
GSE16385	253	5
GSE1643	1164	7
GSE16478	1461	5
GSE16837	992	10
GSE17183	638	5
GSE17400	1780	11
GSE18728	2416	11
GSE18906	1967	4
GSE19665	1006	8
GSE21261	3158	17
GSE22152	2359	26
GSE22435	820	6
GSE22600	2736	7
GSE23604	1246	11
GSE24742	593	10
GSE25427	2767	12
GSE25518	2608	9
GSE2706	1110	7
GSE27657	2620	11
GSE27831	1287	6
GSE29008	2227	9
GSE29326	3311	25
GSE30599	3143	11
GSE32100	1510	6
GSE32719	3171	15
GSE33109	2023	8
GSE33135	2317	18
GSE33532	1773	8
GSE33903	1472	14
GSE35330	1178	16
GSE35566	2936	26
GSE36842	2715	17
GSE37265	2495	7
GSE37645	1161	12
GSE38494	3033	15
GSE40182	2895	14
GSE40968	1398	5
GSE43289	3005	15
GSE48046	2709	22
GSE49036	2489	9
GSE49822	1444	11
GSE50040	2711	4
GSE50572	1022	8
GSE50772	816	7
GSE52139	939	13
GSE52434	2941	30
GSE52735	2917	12
GSE54571	2047	7
GSE5563	881	7
GSE57065	2655	14
GSE5716	2089	15
GSE58208	2910	18
GSE59184	1676	13
GSE59294	2032	12
GSE63067	2586	14
GSE64300	2697	15
GSE64457	601	4
GSE64536	1237	9
GSE68231	797	7
GSE69657	2044	12
GSE74391	2400	18
GSE7538	1366	12
GSE7888	1568	11
GSE8049	2991	23
GSE8157	1148	7
GSE87073	2548	8
GSE9055	1068	5
GSE9169	1423	9
GSE9419	1218	7
GSE10445	3132	9
GSE10592	1289	17
GSE11622	1509	8
GSE11710	1397	15
GSE11783	1274	8
GSE12086	1085	9
GSE12266	1276	13
GSE12408	2050	8
GSE13637	994	8
GSE14491	2378	18
GSE14642	943	5
GSE15578	2381	12
GSE16020	1319	8
GSE16191	2563	7
GSE16395	2625	8
GSE17612	1404	6
GSE17674	2914	4
GSE19314	2190	13
GSE20505	2937	13
GSE21942	542	6
GSE22103	2779	6
GSE22563	1808	12
GSE22762	2438	9
GSE22875	1649	7
GSE23117	1025	9
GSE24598	1315	8
GSE25571	2447	9
GSE27204	3257	10
GSE27973	702	7
GSE2842	1559	10
GSE28460	2232	12
GSE28583	2989	19
GSE28619	2604	12
GSE30903	1156	14
GSE31229	2422	23
GSE31595	2650	12
GSE31782	1784	8
GSE32057	748	11
GSE33939	1416	10
GSE33943	2703	10
GSE3467	2449	12
GSE34733	3085	12
GSE36110	3160	33
GSE36782	2320	21
GSE38749	2701	19
GSE38987	3277	21
GSE39133	3266	5
GSE4602	2783	12
GSE4655	1994	6
GSE4757	842	8
GSE48445	2256	9
GSE48616	1037	9
GSE49954	1790	6
GSE52915	2991	13
GSE54129	2829	11
GSE55098	2401	16
GSE55849	1119	11
GSE56268	1106	13
GSE56409	1566	6
GSE57479	2340	14
GSE58290	533	5
GSE6013	1576	9
GSE62932	2691	9
GSE63107	2147	8
GSE64028	486	6
GSE64052	1485	6
GSE65823	1222	10
GSE66724	2238	11
GSE68015	2688	10
GSE73224	1095	10
GSE73906	2728	7
GSE76790	2188	9
GSE78097	2363	11
GSE7967	900	9
GSE8514	807	8
GSE9770	983	9
GSE10315	1199	8
GSE10946	3038	12
GSE11057	1280	5
GSE11199	3026	12
GSE11292	998	15
GSE11352	1480	10
GSE12251	1041	7
GSE12446	1070	9
GSE13353	1021	7
GSE13564	2518	8
GSE13987	1223	5
GSE14668	773	5
GSE14924	1005	9
GSE16015	3202	15
GSE17708	1989	5
GSE18781	3468	7
GSE18811	1161	8
GSE19864	2304	13
GSE22255	2235	12
GSE22779	2568	13
GSE23553	2532	13
GSE23583	2917	9
GSE23597	1105	8
GSE23935	2547	13
GSE2397	1972	13
GSE26378	307	5
GSE26637	3353	18
GSE27018	2930	16
GSE27210	3817	16
GSE27328	2477	14
GSE27887	2303	15
GSE27914	2197	10
GSE29868	2626	8
GSE30391	1150	11
GSE30442	2913	11
GSE30470	2875	7
GSE30522	3192	13
GSE3059	1110	6
GSE31156	1433	9
GSE31912	1905	9
GSE32975	2235	14
GSE36765	2428	9
GSE38832	3439	6
GSE39091	2025	11
GSE4488	583	4
GSE45434	3000	19
GSE5081	816	6
GSE51021	2630	12
GSE5682	2084	17
GSE57156	2816	28
GSE59786	1388	11
GSE64256	2984	4
GSE65856	1287	9
GSE66667	3377	7
GSE6872	1530	7
GSE7014	1111	8
GSE7116	1317	9
GSE71274	3923	33
GSE7158	1002	6
GSE72362	1335	10
GSE8565	1296	9
GSE8581	1293	7
GSE9489	1446	8
GSE9526	1019	12
GSE10586	3524	10
GSE10831	2825	21
GSE10890	3128	6
GSE11869	1370	9
GSE12090	1646	10
GSE12113	1156	12
GSE13274	681	5
GSE13548	2594	8
GSE14479	2708	12
GSE14671	2842	9
GSE14926	2042	10
GSE15431	1894	5
GSE16059	2477	13
GSE16715	2297	15
GSE17251	2418	11
GSE17254	2418	11
GSE17548	2966	13
GSE17913	843	3
GSE18271	1553	10
GSE19599	3268	20
GSE20011	2730	27
GSE20089	2383	19
GSE20124	2799	8
GSE21422	730	5
GSE22611	1589	8
GSE23194	2833	9
GSE23610	1444	5
GSE23806	3044	5
GSE26672	3069	8
GSE27838	1357	3
GSE28548	1983	10
GSE28646	2040	5
GSE28654	2258	2
GSE28829	2578	13
GSE29908	2425	14
GSE30174	581	5
GSE32420	542	5
GSE32924	2303	15
GSE33075	3532	16
GSE33769	1175	11
GSE34156	1361	14
GSE34437	2508	9
GSE36000	3253	8
GSE38713	2813	12
GSE40611	367	4
GSE40873	2771	15
GSE4107	749	4
GSE41296	2793	21
GSE41671	507	4
GSE41828	1642	10
GSE41862	1857	6
GSE42064	2950	8
GSE42088	818	10
GSE42660	2342	12
GSE4386	1132	9
GSE44126	2078	14
GSE44765	1405	7
GSE44857	294	4
GSE48278	1420	6
GSE49284	1784	12
GSE50628	1421	7
GSE50738	1505	7
GSE51024	3137	7
GSE51472	1399	10
GSE51997	1150	6
GSE52171	2709	6
GSE52262	3083	25
GSE5230	1627	13
GSE52322	3417	11
GSE54247	1311	5
GSE56808	1177	9
GSE57634	1420	9
GSE60771	1225	6
GSE61635	2639	11
GSE6281	2658	13
GSE63790	311	5
GSE64951	263	4
GSE66161	1245	9
GSE66294	2754	20
GSE66936	1167	10
GSE6751	2809	10
GSE69606	980	7
GSE69961	2641	7
GSE71064	2829	14
GSE71404	2367	17
GSE71996	2651	14
GSE7305	1046	8
GSE74000	1391	10
GSE74358	1847	9
GSE78166	2418	11
GSE78513	2982	8
GSE80640	1886	9
GSE8192	1657	12
GSE82105	3241	14
GSE83820	2793	21
GSE84500	2257	19
GSE8658	1016	8
GSE90121	2253	14
GSE9656	1304	6
GSE9927	1880	9
GSE10063	1303	10
GSE11881	1134	6
GSE12453	864	7
GSE12814	1747	9
GSE13059	1414	10
GSE13488	1136	5
GSE14519	1795	19
GSE14951	1356	5
GSE15392	1885	7
GSE15824	1670	6
GSE16677	1150	10
GSE17714	1487	12
GSE17861	1202	6
GSE18018	3160	15
GSE19330	1199	13
GSE19722	1292	6
GSE20538	2318	25
GSE21779	620	2
GSE23994	1137	7
GSE24147	2646	23
GSE24235	2289	12
GSE24739	2958	15
GSE25145	887	8
GSE25148	2273	11
GSE26114	1427	13
GSE27202	3407	17
GSE27383	2291	10
GSE27949	3013	10
GSE28005	2384	11
GSE28133	2819	8
GSE28326	756	6
GSE29044	3472	4
GSE29265	2949	13
GSE29981	3022	6
GSE31189	559	7
GSE3325	1254	11
GSE35340	2535	11
GSE35570	2841	6
GSE37567	2024	11
GSE38816	1254	8
GSE39117	1795	9
GSE41802	2377	17
GSE42924	1188	10
GSE43591	2974	18
GSE4773	1311	9
GSE47908	2757	11
GSE4888	981	9
GSE51382	1696	14
GSE5264	1092	6
GSE53795	2406	9
GSE54522	3523	11
GSE55092	2828	12
GSE55311	1402	5
GSE5547	1534	8
GSE55541	1314	12
GSE55624	2431	13
GSE56314	3211	6
GSE5827	1925	15
GSE58667	950	7
GSE58697	1386	4
GSE59237	1080	9
GSE61399	843	3
GSE61629	2657	14
GSE67850	3047	10
GSE67916	2427	14
GSE72981	2401	6
GSE78914	2366	14
GSE84044	2178	5
GSE84881	2945	9
GSE8961	1231	5
GSE9212	2045	14
GSE93984	2983	7
GSE9960	2954	10
GSE10258	3581	16
GSE10715	1121	8
GSE10820	1403	12
GSE11058	1508	10
GSE11238	750	4
GSE13139	1040	7
GSE13715	1931	12
GSE14000	3294	13
GSE14615	3506	7
GSE14618	3506	7
GSE14986	1183	8
GSE15132	1304	10
GSE15395	1599	12
GSE16237	1694	6
GSE16477	1404	15
GSE16625	3515	18
GSE17906	3254	13
GSE18096	1207	3
GSE18791	3132	10
GSE19407	1232	5
GSE20300	3681	12
GSE21270	1408	11
GSE21293	2179	4
GSE27220	2884	20
GSE29691	3495	13
GSE30240	2817	15
GSE30723	2569	6
GSE31311	4230	11
GSE32473	725	4
GSE34748	2345	8
GSE35331	1463	7
GSE36176	1154	7
GSE36547	3173	13
GSE37416	1266	9
GSE39454	2608	5
GSE44927	2688	7
GSE4587	1634	11
GSE46699	2843	8
GSE47130	2600	13
GSE47970	2481	11
GSE49644	2094	13
GSE52158	1293	10
GSE57915	2749	13
GSE58173	1282	7
GSE59307	3107	15
GSE61630	1481	7
GSE6269	1078	7
GSE64738	1689	19
GSE67853	2670	12
GSE6885	3020	14
GSE69590	1103	6
GSE7216	1298	10
GSE7440	1054	3
GSE76039	3129	9
GSE77994	1414	6
GSE7821	3351	14
GSE80320	1482	13
GSE8668	922	6
GSE95298	2807	5

## Sheet: README
Studies Tab
study	GEO Study ID
n_genes	Number of input genes after filtering
n_mods	Number of modules detected
