# Supplementary material for: CEMiTool: a Bioconductor package for performing comprehensive modular co-expression analyses
Source: BMC Bioinformatics. 2018 Feb 20;19:56. doi: 10.1186/s12859-018-2053-1 (PMC5819234; doi:10.1186/s12859-018-2053-1)
Supplement: Supplementary file 4 — html report. CEMiTool output html file using the RNA-seq data of Leishmania-infected patients. (ZIP 14736 kb) [file 12859_2018_2053_MOESM4_ESM.zip]

Archive with 2 entries (2 files):
- no_asymp_zscore_pval0.2.html
- Leishmania_Report.pdf
